# Supplementary material for: Soil Microbial Diversity and Network Organization Respond to Land Use and Agricultural Inputs Worldwide
Source: Glob Chang Biol. 2026 Jul 4;32(7):e70984. doi: 10.1111/gcb.70984 (PMC13332421; doi:10.1111/gcb.70984)
Supplement: Supplementary file 4 — Table S2: Summary of 16S rRNA amplicon sequencing data processing, showing read counts after filtering, denoising, and chimera removal, and the proportion of reads retained at each step. [file GCB-32-e70984-s005.xlsx]

## Sheet: Hoja1
Supplementary Table 2. Summary of 16S rRNA amplicon sequencing data processing, showing read counts after filtering, denoising, and chimera removal, and the proportion of reads retained at each step.
sample-id	input	filtered	percentage of input passed filter	denoised	merged	percentage of input merged	non-chimeric	percentage of input non-chimeric
C62001-16S	45730	42034	91.92	38771	27945	61.11	27899	61.01
C62002-16S	67819	62155	91.65	58576	45250	66.72	45220	66.68
C62003-16S	44393	40783	91.87	37957	28308	63.77	28284	63.71
C62004-16S	28724	26644	92.76	24367	17563	61.14	17551	61.1
C62005-16S	52100	48302	92.71	44892	32677	62.72	32635	62.64
C62006-16S	46576	42841	91.98	39646	28903	62.06	28895	62.04
C62007-16S	52254	48529	92.87	44880	33676	64.45	33676	64.45
C62008-16S	40666	37456	92.11	35079	26384	64.88	26352	64.8
C62009-16S	46156	42672	92.45	39384	29401	63.7	29355	63.6
C6200B-16S	44272	41075	92.78	37783	27683	62.53	27673	62.51
C6200C-16S	40567	37511	92.47	34564	24562	60.55	24546	60.51
C6200D-16S	47609	44397	93.25	40814	29677	62.33	29655	62.29
C6200E-16S	40444	36488	90.22	33159	23260	57.51	23253	57.49
C6200F-16S	41593	38545	92.67	35561	25055	60.24	25030	60.18
C6200G-16S	135572	125774	92.77	120863	97924	72.23	97764	72.11
C6200H-16S	100180	92644	92.48	88349	69808	69.68	69755	69.63
C6200I-16S	57986	53512	92.28	49993	36451	62.86	36419	62.81
C6200K-16S	56672	52377	92.42	48658	35340	62.36	35310	62.31
C6200L-16S	58210	53927	92.64	50471	36509	62.72	36469	62.65
C6200N-16S	47611	43962	92.34	41083	30353	63.75	30341	63.73
C6200P-16S	45202	41568	91.96	38701	28465	62.97	28465	62.97
C6200R-16S	39249	36218	92.28	33143	22913	58.38	22913	58.38
C6200S-16S	32632	29376	90.02	26449	18844	57.75	18844	57.75
C6200T-16S	58304	52489	90.03	49441	36924	63.33	36832	63.17
C6200U-16S	29935	26961	90.07	24343	16804	56.13	16804	56.13
C6200V-16S	44617	41044	91.99	38744	28943	64.87	28781	64.51
C6200X-16S	69684	63025	90.44	58931	44214	63.45	44214	63.45
C6200Y-16S	78697	70854	90.03	65984	47904	60.87	47904	60.87
C6200Z-16S	60785	55027	90.53	50937	37600	61.86	37568	61.8
C62010-16S	114874	102507	89.23	99446	86845	75.6	86510	75.31
C62011-16S	48334	43947	90.92	41925	32792	67.84	32747	67.75
C62012-16S	70879	63567	89.68	61220	50663	71.48	50663	71.48
C62013-16S	48556	43925	90.46	41927	33117	68.2	33063	68.09
C62014-16S	60191	55079	91.51	51679	36934	61.36	36934	61.36
C62015-16S	73680	66653	90.46	63872	53246	72.27	52864	71.75
C62016-16S	85667	79485	92.78	75093	58329	68.09	58212	67.95
C62017-16S	88464	79951	90.38	77175	65197	73.7	64382	72.78
C62018-16S	51032	46438	91	44385	35356	69.28	35100	68.78
C62019-16S	71309	64203	90.03	61233	50327	70.58	50262	70.48
C6201A-16S	47101	43135	91.58	40241	29044	61.66	29044	61.66
C6201B-16S	61028	55191	90.44	52272	39913	65.4	39903	65.38
C6201D-16S	51001	46932	92.02	43698	31094	60.97	31074	60.93
C6201E-16S	118464	110023	92.87	105611	85022	71.77	84399	71.24
C6201F-16S	165805	153452	92.55	148402	123475	74.47	120462	72.65
C6201G-16S	178926	164133	91.73	158432	130131	72.73	128010	71.54
C6201H-16S	77953	69900	89.67	67116	55430	71.11	55245	70.87
C6201I-16S	63282	57909	91.51	54613	41016	64.81	41001	64.79
C6201J-16S	172608	160106	92.76	154651	125157	72.51	124658	72.22
C6201K-16S	84212	76224	90.51	71349	52335	62.15	52234	62.03
C6201L-16S	58036	47323	81.54	45256	36335	62.61	36171	62.33
C6201M-16S	46765	42214	90.27	39173	28161	60.22	28141	60.18
C6201N-16S	50815	46151	90.82	43552	33100	65.14	33066	65.07
C6201O-16S	76950	68866	89.49	66314	54395	70.69	54247	70.5
C6201P-16S	38005	34608	91.06	31979	22492	59.18	22445	59.06
C6201Q-16S	62157	51041	82.12	50755	46516	74.84	45659	73.46
C6201R-16S	34491	31299	90.75	28759	20670	59.93	20670	59.93
C6201S-16S	46026	41859	90.95	39412	29504	64.1	29418	63.92
C6201T-16S	43666	39704	90.93	36952	27257	62.42	27257	62.42
C6201U-16S	40170	36171	90.04	33682	24426	60.81	24375	60.68
C6201V-16S	58628	52854	90.15	50204	40752	69.51	40670	69.37
C6201W-16S	71739	65208	90.9	62377	49530	69.04	49232	68.63
C6201X-16S	49083	44185	90.02	41250	29828	60.77	29809	60.73
C6201Y-16S	35125	31865	90.72	30008	22466	63.96	22454	63.93
C6201Z-16S	133866	120454	89.98	117153	101685	75.96	101263	75.65
C62020-16S	95099	84809	89.18	80619	62928	66.17	62854	66.09
C62021-16S	84504	76723	90.79	73225	58843	69.63	58619	69.37
C62022-16S	64264	57268	89.11	52794	38027	59.17	37958	59.07
C62023-16S	75766	67895	89.61	62313	44265	58.42	44181	58.31
C62024-16S	112641	101153	89.8	95682	73104	64.9	73021	64.83
C62025-16S	107226	95639	89.19	89303	64929	60.55	64846	60.48
C62026-16S	59855	53930	90.1	50382	37516	62.68	37455	62.58
C62027-16S	43540	39897	91.63	36402	25691	59.01	25664	58.94
C62028-16S	38663	35501	91.82	32211	22603	58.46	22587	58.42
C62029-16S	39370	36438	92.55	33524	24626	62.55	24608	62.5
C6202A-16S	105924	98582	93.07	94452	76060	71.81	75378	71.16
C6202B-16S	70093	65505	93.45	62027	46891	66.9	46687	66.61
C6202C-16S	71038	65597	92.34	61433	45392	63.9	45118	63.51
C6202D-16S	43312	40204	92.82	36885	25508	58.89	25476	58.82
C6202E-16S	83760	76495	91.33	74357	64562	77.08	64336	76.81
C6202F-16S	85770	78198	91.17	74588	57308	66.82	56950	66.4
C6202G-16S	70780	65099	91.97	60675	43908	62.03	43782	61.86
C6202H-16S	28214	26517	93.99	24356	17788	63.05	17713	62.78
C6202I-16S	55909	47681	85.28	44698	33129	59.26	32897	58.84
C6202J-16S	64137	60009	93.56	56855	45906	71.57	45002	70.17
C6202K-16S	35818	33489	93.5	31245	23652	66.03	23515	65.65
C6202L-16S	70974	65925	92.89	63245	52188	73.53	51582	72.68
C6202M-16S	55303	51503	93.13	49025	37705	68.18	37409	67.64
C6202N-16S	109508	102170	93.3	96834	75927	69.33	75545	68.99
C6202O-16S	66916	62154	92.88	59028	45050	67.32	44811	66.97
C6202P-16S	54240	50691	93.46	47162	34386	63.4	34201	63.05
C6202Q-16S	179500	164798	91.81	162108	147130	81.97	143269	79.82
C6202R-16S	61596	57192	92.85	55316	45592	74.02	44957	72.99
C6202S-16S	77592	70929	91.41	67057	50220	64.72	49883	64.29
C6202T-16S	95054	88133	92.72	83659	63042	66.32	62612	65.87
C6202U-16S	61268	56405	92.06	53444	40512	66.12	40461	66.04
C6202V-16S	129734	118705	91.5	114807	95053	73.27	94138	72.56
C6202W-16S	171953	159295	92.64	154709	130214	75.73	128915	74.97
C6202X-16S	46980	43466	92.52	40506	29417	62.62	29260	62.28
C6202Y-16S	103686	95768	92.36	93401	83074	80.12	81695	78.79
C6202Z-16S	56092	51822	92.39	49100	37828	67.44	37628	67.08
C62030-16S	44870	41224	91.87	38376	29491	65.73	29399	65.52
C62031-16S	34476	31590	91.63	29392	21627	62.73	21588	62.62
C62032-16S	66478	61619	92.69	58019	45485	68.42	45115	67.86
C62033-16S	85387	77894	91.22	73647	57893	67.8	57839	67.74
C62034-16S	39380	35803	90.92	33715	26435	67.13	26268	66.7
C62035-16S	34569	31674	91.63	29300	20600	59.59	20572	59.51
C62036-16S	280968	261888	93.21	255339	223542	79.56	218943	77.92
C62037-16S	35594	33219	93.33	31074	25109	70.54	24967	70.14
C62038-16S	66831	61746	92.39	59046	47951	71.75	47607	71.23
C62039-16S	30179	27994	92.76	25860	20017	66.33	19892	65.91
C6203A-16S	68251	63440	92.95	59814	46486	68.11	46176	67.66
C6203B-16S	59050	54725	92.68	51725	41235	69.83	40883	69.23
C6203C-16S	58819	54460	92.59	51172	40461	68.79	40030	68.06
C6203D-16S	97660	75586	77.4	72767	58672	60.08	58484	59.89
C6203E-16S	92065	71585	77.75	67573	50406	54.75	50232	54.56
C6203G-16S	112912	88332	78.23	85034	68617	60.77	68472	60.64
C6203H-16S	81610	64502	79.04	60786	47966	58.77	47836	58.62
C6203I-16S	41765	33271	79.66	30431	21182	50.72	21127	50.59
C6203J-16S	108746	83890	77.14	81025	68495	62.99	68227	62.74
C6203K-16S	70955	52892	74.54	49993	37486	52.83	37454	52.79
C6203L-16S	103165	78091	75.7	75814	63761	61.8	63622	61.67
C6203M-16S	98586	78502	79.63	75015	58587	59.43	58574	59.41
C6203N-16S	74726	68594	91.79	65049	50988	68.23	50520	67.61
C6203O-16S	115894	91250	78.74	86992	69511	59.98	69242	59.75
C6203Q-16S	39075	31362	80.26	29859	24125	61.74	24104	61.69
C6203R-16S	92572	73188	79.06	68725	50035	54.05	49982	53.99
C6203S-16S	53532	43681	81.6	40746	30471	56.92	30466	56.91
C6203T-16S	45973	35538	77.3	33485	24982	54.34	24927	54.22
C6203U-16S	33132	30509	92.08	28729	23440	70.75	23383	70.58
C6203V-16S	56971	52153	91.54	49465	40742	71.51	40735	71.5
C6203W-16S	64958	52322	80.55	49338	38668	59.53	38650	59.5
C6203X-16S	112510	88648	78.79	83401	61262	54.45	61199	54.39
C6203Y-16S	136905	107140	78.26	103369	82718	60.42	82364	60.16
C6203Z-16S	84917	78188	92.08	74068	59076	69.57	59059	69.55
C62040-16S	76366	70738	92.63	66352	53434	69.97	53371	69.89
C62041-16S	77769	71096	91.42	66693	49790	64.02	49778	64.01
C62042-16S	76656	71160	92.83	66527	50546	65.94	50509	65.89
C62043-16S	62820	58528	93.17	53619	39511	62.9	39475	62.84
C62044-16S	150445	138738	92.22	134924	116198	77.24	115802	76.97
C62045-16S	75882	68237	89.93	66388	58143	76.62	58084	76.55
C62046-16S	53174	50031	94.09	46291	35974	67.65	35854	67.43
C62047-16S	101066	92218	91.25	88280	73123	72.35	73071	72.3
C62048-16S	70509	64387	91.32	61968	53642	76.08	53351	75.67
C62049-16S	73150	66490	90.9	63475	53455	73.08	53311	72.88
C6204A-16S	47200	43665	92.51	39686	28440	60.25	28429	60.23
C6204B-16S	50661	46618	92.02	44141	35291	69.66	35291	69.66
C6204C-16S	44316	41522	93.7	38816	29763	67.16	29723	67.07
C6204D-16S	109174	99679	91.3	96309	81795	74.92	81516	74.67
C6204E-16S	70112	65516	93.44	61080	47527	67.79	47527	67.79
C6204F-16S	43088	39508	91.69	37375	30682	71.21	30516	70.82
C6204G-16S	70877	65537	92.47	61115	47133	66.5	47045	66.38
C6204H-16S	89870	81999	91.24	77609	61308	68.22	61271	68.18
C6204I-16S	122918	114793	93.39	108608	87662	71.32	87626	71.29
C6204J-16S	88160	80963	91.84	77151	61324	69.56	61236	69.46
C6204K-16S	72757	66145	90.91	61315	45684	62.79	45626	62.71
C6204L-16S	54134	49144	90.78	46096	35881	66.28	35830	66.19
C6204M-16S	80742	75049	92.95	70769	56369	69.81	56344	69.78
C6204N-16S	53410	49823	93.28	46833	36302	67.97	36243	67.86
C6204O-16S	53093	49165	92.6	46308	35789	67.41	35759	67.35
C6204P-16S	71853	65289	90.86	63884	57121	79.5	57074	79.43
C6204Q-16S	36797	34235	93.04	31452	23541	63.98	23541	63.98
C6204R-16S	31803	29260	92	26831	19142	60.19	19071	59.97
C6204S-16S	81952	74848	91.33	70104	52954	64.62	52932	64.59
C6204T-16S	84723	78311	92.43	75390	63091	74.47	62815	74.14
C6204U-16S	31704	29294	92.4	27377	20519	64.72	20465	64.55
C6204V-16S	101737	94558	92.94	91110	76899	75.59	76680	75.37
C6204W-16S	61192	55673	90.98	52336	40185	65.67	40101	65.53
C6204X-16S	52680	48657	92.36	44883	33291	63.19	33204	63.03
C6204Y-16S	29586	27278	92.2	24704	17811	60.2	17811	60.2
C6204Z-16S	63744	57559	90.3	53920	41655	65.35	41642	65.33
C62050-16S	59498	56464	94.9	53392	41097	69.07	40805	68.58
C62051-16S	64095	58901	91.9	56182	44956	70.14	44858	69.99
C62052-16S	117011	108104	92.39	103442	86336	73.78	86147	73.62
C62053-16S	128211	117014	91.27	113650	99264	77.42	97345	75.93
C62057-16S	60446	56529	93.52	52399	40938	67.73	40930	67.71
C6205A-16S	55762	53209	95.42	49684	40069	71.86	40069	71.86
C6205B-16S	36262	34392	94.84	31309	23796	65.62	23796	65.62
C6205C-16S	41737	39514	94.67	36620	28868	69.17	28868	69.17
C6205D-16S	44184	41921	94.88	39171	32370	73.26	32241	72.97
C6205E-16S	48880	46148	94.41	43645	36499	74.67	36437	74.54
C6205F-16S	21920	20606	94.01	18824	14348	65.46	14348	65.46
C6205G-16S	41456	39336	94.89	36428	28992	69.93	28992	69.93
C6205H-16S	60386	57183	94.7	53747	42949	71.12	42813	70.9
C6205K-16S	88863	82525	92.87	78403	61229	68.9	61206	68.88
C6205L-16S	176858	157077	88.82	154433	139011	78.6	138105	78.09
C6205M-16S	56068	51755	92.31	49124	37692	67.23	37663	67.17
C6205N-16S	104643	96325	92.05	92239	73172	69.93	73048	69.81
C6205O-16S	60236	55612	92.32	52146	38300	63.58	38226	63.46
C6205P-16S	40657	36966	90.92	34527	25514	62.75	25514	62.75
C6205Q-16S	33353	30640	91.87	28446	20255	60.73	20255	60.73
C6205R-16S	56600	52016	91.9	48581	35694	63.06	35691	63.06
C6205S-16S	104229	93751	89.95	90983	78626	75.44	78368	75.19
C6205T-16S	120907	112877	93.36	108385	91919	76.02	91820	75.94
C6205U-16S	59318	53719	90.56	50561	38270	64.52	38229	64.45
C6205V-16S	86259	79021	91.61	75509	60478	70.11	60294	69.9
C6205W-16S	89749	84196	93.81	80284	67122	74.79	67032	74.69
C6205X-16S	85607	79103	92.4	75350	62746	73.3	62670	73.21
C6205Y-16S	56674	52856	93.26	49940	41759	73.68	41673	73.53
C6205Z-16S	52901	49438	93.45	46249	37096	70.12	37083	70.1
C62060-16S	66471	60798	91.47	57641	44140	66.4	44081	66.32
C62061-16S	99394	93344	93.91	89230	74621	75.08	74326	74.78
C62062-16S	119117	111090	93.26	106090	87021	73.06	86866	72.92
C62063-16S	94249	87198	92.52	81760	63988	67.89	63910	67.81
C62064-16S	73660	67934	92.23	63513	50326	68.32	50295	68.28
C62065-16S	101931	94677	92.88	89727	72325	70.95	72243	70.87
C62067-16S	59791	55283	92.46	50088	34216	57.23	34190	57.18
C62068-16S	46759	43283	92.57	40068	30179	64.54	30179	64.54
C62069-16S	74102	68568	92.53	64497	51099	68.96	51022	68.85
C6206A-16S	97855	90685	92.67	87526	75557	77.21	75383	77.04
C6206B-16S	91270	83641	91.64	80427	68319	74.85	68228	74.75
C6206C-16S	61179	56503	92.36	52880	41984	68.62	41971	68.6
C6206D-16S	77172	71141	92.18	67922	57167	74.08	56982	73.84
C6206E-16S	82145	74824	91.09	71840	60248	73.34	60242	73.34
C6206F-16S	70880	65562	92.5	61982	51346	72.44	51292	72.36
C6206G-16S	68002	62388	91.74	58889	47632	70.04	47584	69.97
C6206H-16S	73066	67457	92.32	63933	52347	71.64	52295	71.57
C6206I-16S	60544	56033	92.55	52944	43374	71.64	43330	71.57
C6206J-16S	100581	93412	92.87	88729	72532	72.11	72376	71.96
C6206K-16S	75356	69031	91.61	66057	54908	72.86	54852	72.79
C6206L-16S	70463	64645	91.74	61919	50077	71.07	49960	70.9
C6206M-16S	166073	127739	76.92	125461	112027	67.46	109982	66.23
C6206N-16S	102554	93647	91.31	91199	77804	75.87	77620	75.69
C6206O-16S	49247	45055	91.49	43163	33850	68.74	33787	68.61
C6206P-16S	38240	35029	91.6	32680	23812	62.27	23776	62.18
C6206Q-16S	48213	43755	90.75	41364	31573	65.49	31573	65.49
C6206R-16S	46972	42192	89.82	40478	32367	68.91	32343	68.86
C6206S-16S	95719	88048	91.99	85282	70369	73.52	70241	73.38
C6206T-16S	81291	74391	91.51	72588	61624	75.81	61311	75.42
C6206U-16S	63520	56829	89.47	54607	43744	68.87	43695	68.79
C6206V-16S	92413	82186	88.93	77506	59028	63.87	58813	63.64
C6206W-16S	47542	42835	90.1	40904	30046	63.2	29898	62.89
C6206X-16S	94862	74413	78.44	71154	56796	59.87	56622	59.69
C6206Y-16S	49438	45113	91.25	42423	30994	62.69	30994	62.69
C6206Z-16S	103671	79250	76.44	74994	56671	54.66	56396	54.4
C62070-16S	129482	100105	77.31	96835	80062	61.83	79580	61.46
C62071-16S	69405	51918	74.8	49351	37710	54.33	37467	53.98
C62072-16S	83184	63832	76.74	60429	46640	56.07	46566	55.98
C62073-16S	54708	50017	91.43	46800	36143	66.07	36119	66.02
C62074-16S	123793	93104	75.21	90531	75437	60.94	75254	60.79
C62075-16S	152698	115177	75.43	110698	86954	56.95	86622	56.73
C62076-16S	163577	124379	76.04	120332	96802	59.18	96535	59.02
C62077-16S	81502	66332	81.39	62863	50709	62.22	50555	62.03
C62078-16S	227716	198927	87.36	189964	146445	64.31	145274	63.8
C62079-16S	133604	116955	87.54	112414	92947	69.57	92733	69.41
C6207A-16S	101633	91492	90.02	88851	77927	76.67	77523	76.28
C6207B-16S	111840	99686	89.13	96715	79470	71.06	79415	71.01
C6207C-16S	37020	33545	90.61	31382	23595	63.74	23582	63.7
C6207D-16S	99750	87853	88.07	84313	66304	66.47	66199	66.36
C6207E-16S	58885	53250	90.43	50964	40069	68.05	40069	68.05
C6207F-16S	74173	66598	89.79	63532	48352	65.19	48255	65.06
C6207G-16S	77787	68447	87.99	63752	46791	60.15	46669	60
C6207I-16S	180396	158014	87.59	154501	133205	73.84	132919	73.68
C6207J-16S	61157	55480	90.72	53251	42315	69.19	42303	69.17
C6207K-16S	70181	62915	89.65	60672	48262	68.77	48168	68.63
C6207L-16S	69250	62404	90.11	60283	49715	71.79	49682	71.74
C6208N-16S	99064	90590	91.45	86679	68563	69.21	68135	68.78
C6208O-16S	107777	96981	89.98	92453	69898	64.85	69479	64.47
C6208Q-16S	38152	33918	88.9	31642	22467	58.89	22456	58.86
C6208R-16S	54862	48577	88.54	44983	30559	55.7	30529	55.65
C6208T-16S	36613	33018	90.18	30783	21728	59.35	21650	59.13
C6208U-16S	96240	84605	87.91	79682	60326	62.68	60275	62.63
C6208V-16S	117837	105394	89.44	100560	77740	65.97	77215	65.53
C6208W-16S	145842	129624	88.88	122862	94745	64.96	94594	64.86
C6208X-16S	81107	72176	88.99	66532	46092	56.83	45979	56.69
C6208Y-16S	24973	21765	87.15	19729	13573	54.35	13573	54.35
C6208Z-16S	128836	112193	87.08	107077	81437	63.21	81241	63.06
C62090-16S	44148	39538	89.56	37383	27997	63.42	27962	63.34
C62091-16S	98689	85653	86.79	80759	59579	60.37	59557	60.35
C62092-16S	52881	46127	87.23	42416	29129	55.08	29129	55.08
C62093-16S	72134	64303	89.14	61636	49824	69.07	49409	68.5
C62094-16S	43110	38359	88.98	35091	23774	55.15	23648	54.86
C62095-16S	104465	91689	87.77	85974	62314	59.65	62305	59.64
C62096-16S	51384	45595	88.73	42315	30648	59.65	30576	59.5
C62097-16S	79824	70947	88.88	65386	45961	57.58	45939	57.55
C62098-16S	108821	94995	87.29	89651	66863	61.44	66815	61.4
C62099-16S	125129	107281	85.74	101332	74359	59.43	74222	59.32
C6209A-16S	78359	67385	86	62314	42006	53.61	41996	53.59
C6209B-16S	73447	67143	91.42	62910	47721	64.97	47636	64.86
C6209C-16S	123192	110038	89.32	106615	92336	74.95	92006	74.69
C6209D-16S	99228	87150	87.83	81026	57059	57.5	56979	57.42
C6209E-16S	68262	61695	90.38	57152	42407	62.12	42365	62.06
C6209F-16S	68964	59690	86.55	55119	37296	54.08	37262	54.03
C6209G-16S	148037	130539	88.18	126516	108299	73.16	108170	73.07
C6209H-16S	81782	71862	87.87	68065	51698	63.21	51544	63.03
C6209I-16S	113964	98681	86.59	94149	71222	62.5	71117	62.4
C6209J-16S	73096	66835	91.43	62370	47259	64.65	47183	64.55
C6209K-16S	65948	56920	86.31	54612	42464	64.39	42131	63.89
C6209L-16S	103325	88018	85.19	83328	62551	60.54	62439	60.43
C6209M-16S	85614	77772	90.84	74284	58249	68.04	58055	67.81
C6209N-16S	58848	51683	87.82	48438	34444	58.53	34363	58.39
C6209O-16S	57158	52614	92.05	49139	37499	65.61	37481	65.57
C6209P-16S	72252	66821	92.48	62362	47846	66.22	47846	66.22
C6209Q-16S	69654	64203	92.17	59830	45276	65	45251	64.97
C6209R-16S	83990	78089	92.97	73374	56622	67.42	56622	67.42
C6209S-16S	154322	143580	93.04	136815	110324	71.49	110051	71.31
C6209T-16S	98289	90388	91.96	84773	66489	67.65	66489	67.65
C6209U-16S	87069	79972	91.85	74924	58695	67.41	58695	67.41
C6209V-16S	50095	46302	92.43	43922	36290	72.44	36222	72.31
C6209W-16S	37779	34459	91.21	31189	22745	60.21	22745	60.21
C6209X-16S	49731	45472	91.44	42246	32516	65.38	32516	65.38
C6209Y-16S	36476	33558	92	30453	22023	60.38	22007	60.33
C6209Z-16S	53360	48730	91.32	44998	33720	63.19	33720	63.19
C620A0-16S	98409	90435	91.9	85572	69690	70.82	69591	70.72
C620A1-16S	121438	111043	91.44	104055	79328	65.32	79312	65.31
C620A2-16S	32037	29653	92.56	28030	22626	70.62	22581	70.48
C620A3-16S	113668	103387	90.96	96685	72390	63.69	72355	63.65
C620A4-16S	39290	36678	93.35	34567	27560	70.15	27502	70
C620A5-16S	22537	20857	92.55	19186	14377	63.79	14353	63.69
C620A6-16S	40377	37022	91.69	35570	30667	75.95	30667	75.95
C620A7-16S	23650	21483	90.84	19357	13255	56.05	13255	56.05
C620A8-16S	24690	22917	92.82	21301	16202	65.62	16194	65.59
C620A9-16S	53166	49772	93.62	47345	38674	72.74	38617	72.63
C620AA-16S	150113	138102	92	135129	119128	79.36	118693	79.07
C620AB-16S	78218	70246	89.81	67053	55440	70.88	55313	70.72
C620AC-16S	43032	40045	93.06	36248	25526	59.32	25511	59.28
C620AD-16S	80378	65726	81.77	61721	47525	59.13	47463	59.05
C620AE-16S	61235	50988	83.27	48326	38389	62.69	38333	62.6
C620AF-16S	30295	28060	92.62	25180	17542	57.9	17535	57.88
C620AG-16S	45375	42404	93.45	40063	31811	70.11	31800	70.08
C620AH-16S	77938	71781	92.1	67989	51552	66.14	51462	66.03
C620AI-16S	38265	35745	93.41	32410	23082	60.32	23067	60.28
C620AJ-16S	39698	37001	93.21	33010	22105	55.68	22105	55.68
C620AK-16S	43321	40423	93.31	39240	34581	79.83	34493	79.62
C620AL-16S	117355	108408	92.38	105379	90221	76.88	89919	76.62
C620AM-16S	103126	95837	92.93	92986	79062	76.67	78791	76.4
C620AN-16S	196892	182212	92.54	177993	150795	76.59	150335	76.35
C620AO-16S	306076	282718	92.37	276665	235424	76.92	232001	75.8
C620AP-16S	68895	62025	90.03	57889	42222	61.28	42222	61.28
C620AQ-16S	105012	98723	94.01	94343	79648	75.85	79511	75.72
C620AS-16S	92656	82475	89.01	77799	58026	62.63	57912	62.5
C620AU-16S	73539	65024	88.42	60424	43737	59.47	43719	59.45
C620AX-16S	68130	60792	89.23	56859	41322	60.65	41288	60.6
C620AY-16S	89294	79999	89.59	76185	60296	67.53	60243	67.47
C620AZ-16S	65545	58588	89.39	54837	40456	61.72	40456	61.72
C620B2-16S	54233	48236	88.94	44692	32516	59.96	32441	59.82
C620B3-16S	97758	88709	90.74	84010	66155	67.67	66026	67.54
C620B4-16S	51129	45789	89.56	43782	34852	68.16	34694	67.86
C620B5-16S	35536	32348	91.03	30205	23854	67.13	23826	67.05
C620B6-16S	24996	22288	89.17	20676	15072	60.3	15072	60.3
C620B7-16S	36930	32861	88.98	31070	23362	63.26	23250	62.96
C620B8-16S	69057	61383	88.89	58592	46194	66.89	46067	66.71
C620B9-16S	117096	103055	88.01	99166	80295	68.57	80018	68.34
C620BA-16S	83097	73373	88.3	70105	55195	66.42	54942	66.12
C620BB-16S	47538	43433	91.36	40980	32843	69.09	32720	68.83
C620BC-16S	30113	27932	92.76	25736	19222	63.83	19222	63.83
C620BD-16S	31392	29028	92.47	26829	20432	65.09	20302	64.67
C620BE-16S	30340	28255	93.13	26320	20204	66.59	20131	66.35
C620BF-16S	37479	34280	91.46	31943	25319	67.56	25319	67.56
C620BG-16S	56732	52233	92.07	50026	41489	73.13	41308	72.81
C620BH-16S	79621	71844	90.23	68726	56447	70.89	56320	70.74
C620BI-16S	98737	89914	91.06	86363	71224	72.14	71029	71.94
C620BJ-16S	75883	68960	90.88	66056	54759	72.16	54389	71.67
C620BK-16S	58738	53663	91.36	50924	40910	69.65	40691	69.28
C620BL-16S	59599	54710	91.8	52164	42375	71.1	42321	71.01
C620BM-16S	49658	45311	91.25	42748	33857	68.18	33857	68.18
C620BN-16S	54413	49516	91	46644	36315	66.74	36202	66.53
C620BO-16S	67428	61347	90.98	58489	46977	69.67	46754	69.34
C620BP-16S	106760	96929	90.79	93282	77579	72.67	77045	72.17
C620BQ-16S	87502	79052	90.34	75553	60828	69.52	60598	69.25
C620BR-16S	43671	39916	91.4	37504	29303	67.1	29269	67.02
C620BS-16S	96470	85508	88.64	81889	64240	66.59	64065	66.41
C620BT-16S	105449	92658	87.87	88807	68056	64.54	67779	64.28
C620BU-16S	122793	109199	88.93	105100	83159	67.72	82724	67.37
C620BV-16S	81405	72404	88.94	69237	53707	65.98	53363	65.55
C620BW-16S	73271	65635	89.58	62894	51258	69.96	50883	69.44
C620BX-16S	64591	57650	89.25	54541	40430	62.59	40167	62.19
C620BY-16S	70444	67380	95.65	63853	51698	73.39	51683	73.37
C620BZ-16S	64671	61871	95.67	58391	46567	72.01	46567	72.01
C620C0-16S	42753	41079	96.08	38324	30541	71.44	30541	71.44
C620C1-16S	81494	78279	96.05	74170	59918	73.52	59838	73.43
C620C2-16S	58430	56174	96.14	53072	42875	73.38	42835	73.31
C620C3-16S	133683	127715	95.54	122888	102553	76.71	102333	76.55
C620C4-16S	215750	207438	96.15	202434	178781	82.86	178500	82.73
C620C5-16S	112943	108338	95.92	104088	87999	77.91	87875	77.8
C620C6-16S	77422	73501	94.94	70275	56474	72.94	56366	72.8
C620C7-16S	49769	47199	94.84	44511	35434	71.2	35413	71.15
C620C8-16S	31531	30043	95.28	27871	20889	66.25	20874	66.2
C620C9-16S	78938	75339	95.44	72401	59356	75.19	59317	75.14
C620CA-16S	32416	30864	95.21	28852	22643	69.85	22261	68.67
C620CB-16S	94551	89470	94.63	85616	68030	71.95	68012	71.93
C620CC-16S	97527	93134	95.5	89404	73869	75.74	73855	75.73
C620CD-16S	28233	26854	95.12	24954	18768	66.48	18768	66.48
C620CE-16S	58039	55584	95.77	52986	42246	72.79	42215	72.74
C620CF-16S	35333	33750	95.52	31574	24189	68.46	24189	68.46
C620CG-16S	42511	40689	95.71	38144	29396	69.15	29396	69.15
C620CH-16S	58023	55379	95.44	52646	41209	71.02	41148	70.92
C620CI-16S	51603	49634	96.18	46886	36679	71.08	36664	71.05
C620CJ-16S	52824	50415	95.44	47588	36729	69.53	36718	69.51
C620CK-16S	47950	45101	94.06	42350	33249	69.34	33249	69.34
C620CL-16S	50910	47788	93.87	45191	35820	70.36	35820	70.36
C620CM-16S	81750	78100	95.54	75066	61627	75.38	61581	75.33
C620CN-16S	39275	37170	94.64	34480	25648	65.3	25648	65.3
C620CO-16S	40036	37967	94.83	35125	25749	64.31	25749	64.31
C620CP-16S	40799	38739	94.95	35948	26077	63.92	26058	63.87
C620CQ-16S	84054	80370	95.62	76773	61122	72.72	61107	72.7
C620CR-16S	81623	77700	95.19	73867	58101	71.18	58101	71.18
C620CS-16S	92199	85118	92.32	81896	67889	73.63	67814	73.55
C620CT-16S	305762	289267	94.61	281944	240582	78.68	238335	77.95
C620CU-16S	39119	36916	94.37	33827	24267	62.03	24267	62.03
C620CV-16S	44231	41772	94.44	39578	31543	71.31	31543	71.31
C620CW-16S	51062	45904	89.9	42911	32850	64.33	32850	64.33
C620CX-16S	38813	36573	94.23	34547	27821	71.68	27736	71.46
C620CY-16S	88329	83489	94.52	79281	63184	71.53	63012	71.34
C620CZ-16S	78164	73796	94.41	69713	52686	67.4	52226	66.82
C620D0-16S	45596	42086	92.3	39931	31708	69.54	31654	69.42
C620D1-16S	50714	46195	91.09	43563	32971	65.01	32971	65.01
C620D2-16S	40098	37162	92.68	35060	26657	66.48	26657	66.48
C620D3-16S	40951	37879	92.5	35474	26651	65.08	26615	64.99
C620D4-16S	67816	61548	90.76	58239	45878	67.65	45818	67.56
C620D5-16S	30478	28220	92.59	26384	20405	66.95	20394	66.91
C620D6-16S	22432	20603	91.85	18779	13020	58.04	13020	58.04
C620D7-16S	39036	35892	91.95	33027	23168	59.35	23168	59.35
C620D8-16S	33422	31171	93.26	29180	21972	65.74	21972	65.74
C620D9-16S	44528	40342	90.6	37550	27659	62.12	27599	61.98
C620DA-16S	32893	30129	91.6	28175	21376	64.99	21351	64.91
C620DB-16S	41018	38414	93.65	36285	28390	69.21	28361	69.14
C620DC-16S	28972	27025	93.28	24865	18320	63.23	18320	63.23
C620DD-16S	26294	24569	93.44	22723	16646	63.31	16632	63.25
C620DE-16S	45315	42121	92.95	39304	28840	63.64	28828	63.62
C620DF-16S	70944	66399	93.59	63619	50549	71.25	50515	71.2
C620DG-16S	36926	33605	91.01	31462	23120	62.61	23086	62.52
C620DH-16S	29887	27091	90.64	25559	18729	62.67	18729	62.67
C620DI-16S	30143	27880	92.49	25463	17915	59.43	17915	59.43
C620DJ-16S	29793	27314	91.68	25343	19383	65.06	19383	65.06
C620DK-16S	24272	22435	92.43	20458	13888	57.22	13888	57.22
C620DL-16S	37872	34478	91.04	32616	25425	67.13	25415	67.11
C620DM-16S	76248	72864	95.56	67877	53464	70.12	53453	70.1
C620DN-16S	73801	70463	95.48	65626	51791	70.18	51754	70.13
C620DO-16S	55658	53149	95.49	48123	34552	62.08	34552	62.08
C620DP-16S	43917	36803	83.8	33043	22671	51.62	22671	51.62
C620DQ-16S	128259	121509	94.74	114492	91322	71.2	91231	71.13
C620DR-16S	132295	125047	94.52	118876	98831	74.71	98172	74.21
C620DS-16S	33157	31202	94.1	26983	18286	55.15	18286	55.15
C620DT-16S	122332	116295	95.07	109004	84480	69.06	84058	68.71
C620DU-16S	130642	123995	94.91	117571	96082	73.55	96055	73.53
C620DV-16S	61720	58613	94.97	54244	42258	68.47	42220	68.41
C620DW-16S	110712	104987	94.83	97708	74807	67.57	74807	67.57
C620DX-16S	74327	71076	95.63	66416	52629	70.81	52582	70.74
C620DY-16S	73393	70039	95.43	66401	54318	74.01	54318	74.01
C620DZ-16S	41445	34050	82.16	30863	20411	49.25	20411	49.25
C620E0-16S	58503	55938	95.62	51644	38839	66.39	38839	66.39
C620E1-16S	93659	89745	95.82	84881	69562	74.27	69502	74.21
C620E2-16S	84596	80850	95.57	76018	62851	74.3	62820	74.26
C620E3-16S	85736	82171	95.84	76101	58122	67.79	58122	67.79
C620E4-16S	52917	50748	95.9	45748	33159	62.66	33159	62.66
C620E5-16S	155061	147148	94.9	141173	121118	78.11	120441	77.67
C620E6-16S	155995	147274	94.41	139363	112165	71.9	112056	71.83
C620E7-16S	185728	168762	90.87	160661	126501	68.11	126387	68.05
C620E8-16S	166405	158270	95.11	150166	123222	74.05	123002	73.92
C620E9-16S	194723	185249	95.13	178843	154987	79.59	154714	79.45
C620EA-16S	101198	96574	95.43	91187	75147	74.26	74971	74.08
C620EB-16S	147859	139743	94.51	132214	106280	71.88	106075	71.74
C620EC-16S	159308	151140	94.87	144906	118778	74.56	118345	74.29
C620ED-16S	99796	95010	95.2	89625	72512	72.66	72350	72.5
C620EE-16S	56844	54068	95.12	50129	38320	67.41	38234	67.26
C620EF-16S	192656	173761	90.19	166274	134000	69.55	133576	69.33
C620EG-16S	72419	66334	91.6	62534	49171	67.9	48973	67.62
C620EH-16S	117870	107949	91.58	102808	84653	71.82	83875	71.16
C620EI-16S	72025	66539	92.38	62662	49469	68.68	49315	68.47
C620EJ-16S	53410	49014	91.77	45798	34935	65.41	34815	65.18
C620EK-16S	111455	102506	91.97	98077	81092	72.76	80754	72.45
C620EL-16S	94454	86329	91.4	82255	66136	70.02	66000	69.88
C620EM-16S	113010	102947	91.1	98211	78440	69.41	78342	69.32
C620EN-16S	105760	96172	90.93	91743	74164	70.12	74044	70.01
C620EO-16S	101641	92997	91.5	88336	71233	70.08	71040	69.89
C620EP-16S	105251	96875	92.04	92022	76034	72.24	75647	71.87
C620EQ-16S	71805	66348	92.4	62606	49572	69.04	49320	68.69
C620ER-16S	52684	48473	92.01	45327	33667	63.9	33531	63.65
C620ES-16S	128575	118070	91.83	113598	94317	73.36	94010	73.12
C620ET-16S	112849	103698	91.89	99303	81710	72.41	81430	72.16
C620EU-16S	117423	107399	91.46	103133	85487	72.8	85290	72.63
C620EV-16S	103924	95177	91.58	90954	74118	71.32	73921	71.13
C620EW-16S	63873	57803	90.5	54547	43247	67.71	43112	67.5
C620EX-16S	89195	80753	90.54	77023	63682	71.4	63198	70.85
C620EY-16S	64456	59328	92.04	55943	43593	67.63	43464	67.43
C620EZ-16S	42935	39183	91.26	36671	26996	62.88	26935	62.73
C620F0-16S	118528	107914	91.05	103124	86306	72.81	85746	72.34
C620F1-16S	101814	92385	90.74	88209	71807	70.53	71602	70.33
C620F2-16S	118198	106770	90.33	102315	83391	70.55	83235	70.42
C620F3-16S	95275	85961	90.22	81593	64738	67.95	64701	67.91
C620F4-16S	37740	35155	93.15	32570	23191	61.45	23161	61.37
C620F5-16S	71843	65743	91.51	62436	49507	68.91	49403	68.77
C620F6-16S	36375	33359	91.71	31028	22702	62.41	22679	62.35
C620F7-16S	28880	26267	90.95	24161	17259	59.76	17237	59.68
C620F8-16S	62045	56517	91.09	53047	41567	66.99	41439	66.79
C620F9-16S	97791	88774	90.78	84721	68902	70.46	68710	70.26
C620FA-16S	82658	74002	89.53	70895	56661	68.55	56399	68.23
C620FB-16S	96578	86844	89.92	83541	65779	68.11	65426	67.74
C620FC-16S	101685	91020	89.51	86538	66449	65.35	66081	64.99
C620FD-16S	83171	72164	86.77	68960	53836	64.73	53388	64.19
C620FE-16S	58121	49045	84.38	46840	35496	61.07	35429	60.96
C620FF-16S	41717	38097	91.32	35800	27995	67.11	27906	66.89
C620FG-16S	58102	50737	87.32	47209	33855	58.27	33652	57.92
C620FH-16S	53196	46494	87.4	42752	29734	55.9	29670	55.77
C620FI-16S	70792	63492	89.69	60557	46496	65.68	46363	65.49
C620FJ-16S	81322	72370	88.99	68624	50109	61.62	50042	61.54
C620FK-16S	96929	91065	93.95	86179	71996	74.28	71668	73.94
C620FL-16S	83296	74288	89.19	71104	46580	55.92	46536	55.87
C620FM-16S	65067	57478	88.34	54240	33894	52.09	33791	51.93
C620FN-16S	77675	68717	88.47	65350	40917	52.68	40819	52.55
C620FO-16S	27183	26488	97.44	24714	18027	66.32	17997	66.21
C620FP-16S	54469	49082	90.11	45689	28106	51.6	28041	51.48
C620FQ-16S	84673	77727	91.8	73578	60881	71.9	60694	71.68
C620FR-16S	36793	32381	88.01	30151	18066	49.1	18049	49.06
C620FS-16S	55836	47603	85.26	46154	25039	44.84	24705	44.25
C620FT-16S	53892	46498	86.28	42423	24500	45.46	24467	45.4
C620FU-16S	32020	29746	92.9	26603	18458	57.65	18350	57.31
C620FV-16S	130015	123085	94.67	117456	97433	74.94	96623	74.32
C620FW-16S	102318	95746	93.58	89916	69691	68.11	69566	67.99
C620FX-16S	103381	97105	93.93	90624	68307	66.07	68106	65.88
C620FY-16S	116382	109371	93.98	103379	82479	70.87	81969	70.43
C620FZ-16S	110751	104129	94.02	97677	75871	68.51	75578	68.24
C620G0-16S	60004	53690	89.48	50297	37883	63.13	37775	62.95
C620G1-16S	30453	28910	94.93	26108	18973	62.3	18938	62.19
C620G2-16S	41120	38915	94.64	36067	27656	67.26	27648	67.24
C620G3-16S	48907	43273	88.48	40382	31166	63.73	31045	63.48
C620G4-16S	127198	114066	89.68	106633	77461	60.9	76462	60.11
C620G5-16S	153860	138649	90.11	130241	98201	63.82	97988	63.69
C620G6-16S	111679	101436	90.83	95973	74858	67.03	74528	66.73
C620G7-16S	186386	168297	90.29	161367	127867	68.6	126858	68.06
C620G8-16S	137573	124613	90.58	117549	90660	65.9	90128	65.51
C620G9-16S	93116	84402	90.64	79198	61411	65.95	61347	65.88
C620GA-16S	107552	96794	90	90966	68900	64.06	68441	63.64
C620GB-16S	177856	160190	90.07	153162	122805	69.05	121573	68.35
C620GC-16S	84144	75450	89.67	70330	50860	60.44	50448	59.95
C620GD-16S	88212	79101	89.67	73421	52883	59.95	52480	59.49
C620GE-16S	159105	148969	93.63	143641	123020	77.32	121977	76.66
C620GF-16S	153438	142726	93.02	141013	131622	85.78	126453	82.41
C620GG-16S	165744	154300	93.1	148869	125600	75.78	124790	75.29
C620GH-16S	161913	151697	93.69	146612	124425	76.85	123430	76.23
C620GI-16S	312079	292662	93.78	286280	256365	82.15	253433	81.21
C620GJ-16S	138220	129281	93.53	126190	115034	83.23	110329	79.82
C620GK-16S	123280	116036	94.12	111171	93650	75.97	93084	75.51
C620GL-16S	88778	83370	93.91	79298	65951	74.29	65368	73.63
C620GM-16S	158676	147583	93.01	140843	116663	73.52	115788	72.97
C620GN-16S	71398	66559	93.22	63111	51546	72.2	51119	71.6
C620GO-16S	78401	73823	94.16	68844	52192	66.57	51879	66.17
C620GP-16S	100286	94445	94.18	89145	71460	71.26	71172	70.97
C620GQ-16S	105307	99478	94.46	93719	74528	70.77	74182	70.44
C620GR-16S	78871	73958	93.77	69993	56099	71.13	55841	70.8
C620GS-16S	93168	87973	94.42	83638	69777	74.89	69556	74.66
C620GT-16S	67788	64005	94.42	59247	45042	66.45	44829	66.13
C620GU-16S	102491	96470	94.13	92345	76234	74.38	75882	74.04
C620GV-16S	116447	109473	94.01	103565	82033	70.45	81740	70.2
C620GW-16S	65197	61800	94.79	57188	43400	66.57	43104	66.11
C620GX-16S	98794	93888	95.03	88254	69859	70.71	69551	70.4
C620GY-16S	45827	43760	95.49	40915	32883	71.75	32820	71.62
C620GZ-16S	47165	44607	94.58	41753	33404	70.82	33311	70.63
C620H0-16S	76277	72806	95.45	67705	52837	69.27	52803	69.23
C620H1-16S	58458	55315	94.62	52103	42007	71.86	41683	71.3
C620H2-16S	64461	61243	95.01	57870	47042	72.98	46969	72.86
C620H3-16S	151417	144146	95.2	137911	115579	76.33	115191	76.08
C620H4-16S	105490	100037	94.83	93283	71568	67.84	71529	67.81
C620H5-16S	109691	105388	96.08	100141	82960	75.63	82733	75.42
C620H6-16S	120350	115165	95.69	109315	91015	75.63	90790	75.44
C620H7-16S	144955	136754	94.34	133122	119328	82.32	117800	81.27
C620H8-16S	96730	87194	90.14	83332	57236	59.17	57134	59.07
C620H9-16S	90946	83141	91.42	78945	53054	58.34	52687	57.93
C620HA-16S	172621	157619	91.31	150576	102102	59.15	101726	58.93
C620HB-16S	72304	65893	91.13	61954	40991	56.69	40832	56.47
C620HC-16S	88456	80751	91.29	75863	48721	55.08	48595	54.94
C620HD-16S	68520	60553	88.37	58168	39521	57.68	39311	57.37
C620HE-16S	65018	58992	90.73	55754	38747	59.59	38422	59.09
C620HF-16S	51388	45244	88.04	42525	25126	48.89	25014	48.68
C620HG-16S	69006	61403	88.98	58003	36279	52.57	36117	52.34
C620HH-16S	110519	99102	89.67	95178	62807	56.83	62553	56.6
C620HI-16S	56379	54580	96.81	51435	41419	73.47	41361	73.36
C620HJ-16S	39297	37704	95.95	35164	27853	70.88	27821	70.8
C620HK-16S	45421	43599	95.99	40977	32729	72.06	32303	71.12
C620HL-16S	49621	47958	96.65	44881	35352	71.24	35330	71.2
C620HM-16S	44497	42846	96.29	40554	33054	74.28	32856	73.84
C620HN-16S	35670	34316	96.2	31919	23986	67.24	23916	67.05
C620HO-16S	27857	26298	94.4	24134	18669	67.02	18669	67.02
C620HP-16S	55214	52059	94.29	49811	42357	76.71	42158	76.35
C620HQ-16S	48792	46895	96.11	44258	35499	72.76	35251	72.25
C620HR-16S	33267	31922	95.96	30098	25022	75.22	24980	75.09
C620HS-16S	118726	112990	95.17	107917	88366	74.43	87738	73.9
C620HT-16S	128563	121817	94.75	117278	99810	77.64	98357	76.5
C620HU-16S	42302	40296	95.26	37890	31581	74.66	31458	74.37
C620HV-16S	33023	31518	95.44	29438	23608	71.49	23608	71.49
C620HW-16S	55130	52384	95.02	49957	40806	74.02	40557	73.57
C620HX-16S	53627	50669	94.48	47729	39290	73.27	39083	72.88
C620HY-16S	44159	41963	95.03	39214	31282	70.84	31127	70.49
C620I0-16S	53148	50928	95.82	47849	37451	70.47	37336	70.25
C620I1-16S	46793	44302	94.68	43575	39470	84.35	38964	83.27
C620I2-16S	42633	38813	91.04	35243	25371	59.51	25309	59.36
C620I3-16S	57666	53273	92.38	49389	38518	66.79	38424	66.63
C620I4-16S	43961	39606	90.09	37476	29623	67.38	29572	67.27
C620I5-16S	73710	66940	90.82	61756	45568	61.82	45445	61.65
C620I6-16S	46019	43066	93.58	40259	30983	67.33	30898	67.14
C620I7-16S	46914	43845	93.46	40339	30912	65.89	30912	65.89
C620I8-16S	43157	40077	92.86	36953	28263	65.49	28235	65.42
C620I9-16S	73929	69544	94.07	65335	51887	70.18	51754	70.01
C620IA-16S	65580	61556	93.86	57092	43178	65.84	43092	65.71
C620IB-16S	48429	45612	94.18	41337	30388	62.75	30345	62.66
C620IC-16S	45096	43045	95.45	41069	34977	77.56	34920	77.43
C620ID-16S	37236	35299	94.8	32414	25065	67.31	25038	67.24
C620IE-16S	44259	42141	95.21	39288	30963	69.96	30955	69.94
C620IF-16S	32685	31112	95.19	28009	20472	62.63	20424	62.49
C620IG-16S	44697	42436	94.94	39577	31364	70.17	31301	70.03
C620IH-16S	35500	33588	94.61	30690	23016	64.83	23016	64.83
C620II-16S	50342	47718	94.79	44624	35372	70.26	35157	69.84
C620IJ-16S	56916	53225	93.52	50141	40657	71.43	40496	71.15
C620IK-16S	31708	29675	93.59	27212	20778	65.53	20653	65.13
C620IL-16S	38013	35686	93.88	32934	25001	65.77	24947	65.63
C620IM-16S	66504	63033	94.78	60669	52527	78.98	52463	78.89
C620IN-16S	99075	94314	95.19	88625	69900	70.55	69623	70.27
C620IO-16S	45969	43397	94.4	40496	31365	68.23	31187	67.84
C620IP-16S	62037	59101	95.27	56476	47891	77.2	47487	76.55
C620IQ-16S	35421	33479	94.52	30989	23837	67.3	23790	67.16
C620IR-16S	52866	50144	94.85	46837	36950	69.89	36900	69.8
C620IS-16S	93647	89279	95.34	86340	74103	79.13	73951	78.97
C620IT-16S	30708	28778	93.71	27325	23085	75.18	23007	74.92
C620IU-16S	25612	24204	94.5	21992	16583	64.75	16536	64.56
C620IV-16S	32677	30992	94.84	28057	20437	62.54	20437	62.54
C620IW-16S	131944	119184	90.33	114304	96397	73.06	95711	72.54
C620IX-16S	109867	99741	90.78	92931	70939	64.57	70423	64.1
C620IY-16S	114339	104019	90.97	97576	76679	67.06	76326	66.75
C620IZ-16S	70633	64043	90.67	59625	45431	64.32	45225	64.03
C620J0-16S	105991	96352	90.91	90151	71006	66.99	70677	66.68
C620J1-16S	83106	75277	90.58	68821	49744	59.86	49402	59.44
C620J2-16S	121875	110202	90.42	103605	81482	66.86	80978	66.44
C620J3-16S	283988	261546	92.1	250641	208895	73.56	208135	73.29
C620J6-16S	87127	75979	87.2	72767	46789	53.7	46606	53.49
C620J7-16S	75015	66953	89.25	63160	41025	54.69	40772	54.35
C620J8-16S	45356	40033	88.26	37314	21829	48.13	21730	47.91
C620J9-16S	65020	56113	86.3	53717	33469	51.47	33273	51.17
C620JA-16S	139115	125586	90.27	122324	89971	64.67	88890	63.9
C620JB-16S	102879	93478	90.86	90103	65242	63.42	65092	63.27
C620JC-16S	129059	117589	91.11	113768	83669	64.83	83403	64.62
C620JD-16S	73422	66938	91.17	65016	48734	66.38	48517	66.08
C620JE-16S	85998	78374	91.13	74891	52684	61.26	52500	61.05
C620JG-16S	122291	110417	90.29	104866	78032	63.81	77756	63.58
C620JH-16S	72937	65243	89.45	60876	42006	57.59	42006	57.59
C620JI-16S	102125	93604	91.66	88752	73320	71.79	72552	71.04
C620JJ-16S	43271	39391	91.03	36562	28269	65.33	28244	65.27
C620JK-16S	73207	67662	92.43	63442	50183	68.55	49766	67.98
C620JL-16S	55272	51043	92.35	47701	38065	68.87	37818	68.42
C620JM-16S	80666	73766	91.45	70309	58891	73.01	58553	72.59
C620JN-16S	114074	104481	91.59	100001	85138	74.63	84590	74.15
C620JO-16S	81930	76513	93.39	74364	66576	81.26	65426	79.86
C620JP-16S	150008	139465	92.97	134620	116706	77.8	115563	77.04
C620JQ-16S	97619	93229	95.5	89184	74319	76.13	73678	75.48
C620JR-16S	80147	75676	94.42	72228	58587	73.1	57776	72.09
C620JS-16S	90729	86346	95.17	82118	66258	73.03	66034	72.78
C620JT-16S	83612	78277	93.62	74181	60880	72.81	60492	72.35
C620JU-16S	80289	75816	94.43	72156	57986	72.22	57830	72.03
C620JV-16S	32530	30390	93.42	27271	19509	59.97	18869	58
C620JW-16S	68405	64267	93.95	60391	48293	70.6	47693	69.72
C620JX-16S	54059	51202	94.72	47907	37501	69.37	37435	69.25
C620JY-16S	56955	53450	93.85	49535	36959	64.89	36947	64.87
C620JZ-16S	87899	83413	94.9	78710	61620	70.1	61425	69.88
C620K0-16S	51904	48401	93.25	45392	35066	67.56	35066	67.56
C620K1-16S	115575	108716	94.07	104699	86949	75.23	86635	74.96
C620K2-16S	90804	85039	93.65	81297	65315	71.93	65109	71.7
C620K3-16S	68192	63764	93.51	60279	47388	69.49	47238	69.27
C620K4-16S	52682	49047	93.1	46193	35843	68.04	35779	67.92
C620K5-16S	44741	41409	92.55	39283	30869	68.99	30858	68.97
C620K6-16S	235578	220806	93.73	214815	183932	78.08	182969	77.67
C620K7-16S	49633	46961	94.62	44115	33967	68.44	33957	68.42
C620K8-16S	43081	39760	92.29	37948	31062	72.1	31028	72.02
C620K9-16S	53357	49846	93.42	47054	36350	68.13	36283	68
C620KA-16S	58818	50487	85.84	46736	32015	54.43	31818	54.1
C620KB-16S	65445	57268	87.51	53225	37154	56.77	37080	56.66
C620KC-16S	69451	60893	87.68	57028	40554	58.39	40536	58.37
C620KD-16S	54522	47542	87.2	44832	32056	58.79	31950	58.6
C620KE-16S	55006	46752	84.99	43502	30115	54.75	30115	54.75
C620KF-16S	71477	60541	84.7	56464	39641	55.46	39488	55.25
C620KG-16S	79154	67271	84.99	63517	46382	58.6	46029	58.15
C620KH-16S	86715	72108	83.16	68324	50998	58.81	50807	58.59
C620KI-16S	91371	78241	85.63	73009	49465	54.14	49345	54.01
C620KJ-16S	150071	128456	85.6	121621	86736	57.8	86417	57.58
C620KK-16S	74536	69445	93.17	66467	57118	76.63	56252	75.47
C620KL-16S	95041	88506	93.12	83304	65496	68.91	64774	68.15
C620KM-16S	109657	101745	92.78	97149	81190	74.04	80259	73.19
C620KN-16S	43775	40741	93.07	38153	29823	68.13	29690	67.82
C620KO-16S	91451	84968	92.91	79795	63733	69.69	63158	69.06
C620KP-16S	47808	44405	92.88	40939	30713	64.24	30693	64.2
C620KQ-16S	74232	69205	93.23	65033	50915	68.59	50772	68.4
C620KR-16S	83612	77684	92.91	73075	57361	68.6	57123	68.32
C620KS-16S	91729	84532	92.15	79924	65231	71.11	64618	70.44
C620KT-16S	102060	93981	92.08	88448	69828	68.42	69220	67.82
C620KU-16S	155446	144011	92.64	138581	117729	75.74	116230	74.77
C620KV-16S	54225	49629	91.52	46144	35870	66.15	35619	65.69
C620KW-16S	69478	63886	91.95	60361	47966	69.04	47739	68.71
C620KX-16S	95123	87505	91.99	83395	69097	72.64	68371	71.88
C620KY-16S	93265	85748	91.94	81492	65313	70.03	65057	69.75
C620KZ-16S	68231	62487	91.58	58601	44768	65.61	44470	65.18
C620L0-16S	44651	40871	91.53	37754	28457	63.73	28322	63.43
C620L1-16S	83705	76924	91.9	72239	56003	66.91	55641	66.47
C620L2-16S	70898	65201	91.96	60627	46766	65.96	46477	65.55
C620L3-16S	91034	83811	92.07	77684	58298	64.04	57843	63.54
C620L4-16S	40422	33614	83.16	30755	21472	53.12	21472	53.12
C620L5-16S	49059	41085	83.75	37967	25654	52.29	25537	52.05
C620L6-16S	23391	21646	92.54	19813	14944	63.89	14944	63.89
C620L7-16S	45470	41574	91.43	39370	30811	67.76	30765	67.66
C620L8-16S	104537	94708	90.6	90794	72820	69.66	72687	69.53
C620L9-16S	132888	122694	92.33	116134	88936	66.93	88790	66.82
C620LA-16S	46981	43568	92.74	40397	28920	61.56	28920	61.56
C620LB-16S	41287	38380	92.96	35789	26000	62.97	25919	62.78
C620LC-16S	41406	38344	92.6	35618	25361	61.25	25361	61.25
C620LD-16S	47472	44205	93.12	40740	28839	60.75	28839	60.75
C620LE-16S	40373	37836	93.72	35200	27869	69.03	27869	69.03
C620LF-16S	55208	51843	93.9	48381	36716	66.5	36613	66.32
C620LG-16S	136418	127923	93.77	123024	101633	74.5	101368	74.31
C620LH-16S	94428	88170	93.37	86277	77346	81.91	76820	81.35
C620LI-16S	42209	38048	90.14	35775	26937	63.82	26880	63.68
C620LJ-16S	37066	34063	91.9	31058	20478	55.25	20478	55.25
C620LK-16S	102839	94395	91.79	88685	66001	64.18	65817	64
C620LL-16S	47072	39466	83.84	37152	28959	61.52	28952	61.51
C620LM-16S	53125	43011	80.96	40261	28349	53.36	28349	53.36
C620LN-16S	74092	60484	81.63	56667	41367	55.83	41251	55.68
C620LO-16S	132283	122486	92.59	116053	92625	70.02	92206	69.7
C620LP-16S	130967	121155	92.51	115095	92968	70.99	92670	70.76
C620LQ-16S	144897	133001	91.79	125865	99184	68.45	98716	68.13
C620LR-16S	94826	87390	92.16	82722	65867	69.46	65494	69.07
C620LS-16S	105627	97126	91.95	91562	73624	69.7	72978	69.09
C620LT-16S	59414	55090	92.72	51570	40905	68.85	40794	68.66
C620LU-16S	99686	91892	92.18	86448	69152	69.37	68820	69.04
C620LV-16S	92499	85473	92.4	80714	64636	69.88	64584	69.82
C620LW-16S	113268	104000	91.82	98292	76883	67.88	76638	67.66
C620LX-16S	240973	222547	92.35	214294	178433	74.05	177633	73.71
C620LY-16S	62340	54071	86.74	50364	35653	57.19	35483	56.92
C620LZ-16S	101333	89837	88.66	85084	63248	62.42	62823	62
C620M0-16S	89596	79167	88.36	75313	57556	64.24	57524	64.2
C620M1-16S	300311	275185	91.63	257802	185874	61.89	182454	60.76
C620M2-16S	136771	122145	89.31	118009	98852	72.28	98680	72.15
C620M3-16S	63241	55818	88.26	52349	38624	61.07	38397	60.72
C620M4-16S	62477	55269	88.46	51896	38133	61.04	37940	60.73
C620M5-16S	122659	111329	90.76	104449	76915	62.71	76594	62.44
C620M6-16S	82338	72751	88.36	68645	50961	61.89	50262	61.04
C620M7-16S	62391	55312	88.65	52089	37571	60.22	37230	59.67
C620M8-16S	63649	56769	89.19	54448	45712	71.82	45626	71.68
C620M9-16S	66897	60530	90.48	57487	46399	69.36	46357	69.3
C620MA-16S	89855	81377	90.56	78376	66030	73.49	65703	73.12
C620MB-16S	85408	76235	89.26	73171	59906	70.14	59879	70.11
C620MC-16S	113936	102552	90.01	97954	79032	69.37	78921	69.27
C620MD-16S	76756	70564	91.93	66577	52581	68.5	52350	68.2
C620ME-16S	122253	112447	91.98	108544	92856	75.95	91961	75.22
C620MF-16S	169594	154248	90.95	149073	124829	73.6	123794	72.99
C620MG-16S	66327	60795	91.66	57511	45974	69.31	45687	68.88
C620MH-16S	63624	57527	90.42	55089	44863	70.51	44792	70.4
C620MI-16S	75045	68253	90.95	65619	54536	72.67	54506	72.63
C620MJ-16S	89991	81290	90.33	78206	65496	72.78	65464	72.75
C620MK-16S	105688	96370	91.18	93227	78952	74.7	78741	74.5
C620ML-16S	94855	85784	90.44	82396	68431	72.14	67939	71.62
C620MM-16S	174826	159479	91.22	155677	138344	79.13	138136	79.01
C620MN-16S	107454	97171	90.43	94039	78596	73.14	78444	73
C620MO-16S	71288	63610	89.23	61099	50703	71.12	50638	71.03
C620MP-16S	57138	51408	89.97	49063	39690	69.46	39690	69.46
C620MQ-16S	85451	77476	90.67	74479	62041	72.6	61911	72.45
C620MR-16S	119203	106458	89.31	103178	87949	73.78	87919	73.76
C620MS-16S	207127	191070	92.25	185883	167140	80.69	164600	79.47
C620MT-16S	141039	130718	92.68	127383	116014	82.26	114335	81.07
C620MU-16S	135564	125947	92.91	121901	107384	79.21	105668	77.95
C620MV-16S	268925	248693	92.48	241871	213024	79.21	209287	77.82
C620MW-16S	195181	181347	92.91	175958	154890	79.36	152710	78.24
C620MX-16S	206231	190541	92.39	186042	166055	80.52	164136	79.59
C620MY-16S	126775	117362	92.58	114405	103361	81.53	102194	80.61
C620MZ-16S	295060	271766	92.11	263848	230040	77.96	216668	73.43
C620N0-16S	259803	238163	91.67	231163	198015	76.22	197002	75.83
C620N1-16S	82253	77663	94.42	73288	58841	71.54	58744	71.42
C620N2-16S	58183	51953	89.29	48783	39291	67.53	38940	66.93
C620N3-16S	116105	111095	95.68	105537	86721	74.69	85761	73.87
C620N4-16S	234008	215189	91.96	204476	161494	69.01	159701	68.25
C620N5-16S	89931	82736	92	78362	63665	70.79	63443	70.55
C620N6-16S	293262	268983	91.72	259830	222519	75.88	220084	75.05
C620N7-16S	487307	448819	92.1	436805	383289	78.65	378029	77.58
C620N8-16S	64917	60069	92.53	55623	42598	65.62	42420	65.34
C620N9-16S	152404	147272	96.63	142635	123934	81.32	121029	79.41
C620NA-16S	194191	178351	91.84	172357	148979	76.72	148236	76.34
C620NB-16S	90151	86661	96.13	82210	64794	71.87	64458	71.5
C620NC-16S	75015	68328	91.09	64155	50110	66.8	49983	66.63
C620ND-16S	124127	114103	91.92	108865	88378	71.2	88041	70.93
C620NE-16S	134148	122495	91.31	119275	106125	79.11	105284	78.48
C620NF-16S	101863	93722	92.01	89348	74636	73.27	74332	72.97
C620NG-16S	76852	70316	91.5	66624	53729	69.91	53537	69.66
C620NH-16S	216822	198886	91.73	193108	170051	78.43	167343	77.18
C620NI-16S	167847	154652	92.14	150207	133248	79.39	131819	78.54
C620NJ-16S	164107	150307	91.59	145283	123526	75.27	123032	74.97
C620NK-16S	156898	143115	91.22	139041	122978	78.38	122771	78.25
C620NL-16S	80102	72356	90.33	68264	54525	68.07	54139	67.59
C620NM-16S	118181	107957	91.35	103803	83777	70.89	83498	70.65
C620NN-16S	67434	61727	91.54	58341	46616	69.13	46398	68.81
C620NO-16S	49174	45064	91.64	41401	29226	59.43	29112	59.2
C620NP-16S	45052	41172	91.39	38952	31950	70.92	31898	70.8
C620NQ-16S	55854	50870	91.08	48164	37928	67.91	37841	67.75
C620NR-16S	45330	41068	90.6	38303	28394	62.64	28389	62.63
C620NS-16S	83585	76364	91.36	72524	58164	69.59	58066	69.47
C620NT-16S	89118	80989	90.88	76369	58688	65.85	58606	65.76
C620NU-16S	81990	74325	90.65	70386	55706	67.94	55060	67.15
C620NV-16S	38012	33139	87.18	30369	20879	54.93	20825	54.79
C620NW-16S	77328	71356	92.28	68305	55963	72.37	55494	71.76
C620NX-16S	78626	73569	93.57	69977	54616	69.46	54549	69.38
C620NY-16S	112976	105260	93.17	100961	83474	73.89	83040	73.5
C620NZ-16S	48088	45005	93.59	42906	35361	73.53	35291	73.39
C620O0-16S	90358	84408	93.42	81193	66175	73.24	66058	73.11
C620O1-16S	108069	100127	92.65	97716	86364	79.92	84598	78.28
C620O2-16S	109095	101661	93.19	97755	81050	74.29	80809	74.07
C620O3-16S	81253	76345	93.96	73463	62331	76.71	61981	76.28
C620O4-16S	56262	52725	93.71	49802	40046	71.18	40008	71.11
C620O5-16S	46433	43614	93.93	40836	32717	70.46	32503	70
C620O6-16S	84149	68970	81.96	64122	45176	53.69	44491	52.87
C620O7-16S	180610	164451	91.05	158786	138685	76.79	132572	73.4
C620O8-16S	36573	32160	87.93	29833	24621	67.32	24376	66.65
C620O9-16S	54735	47452	86.69	44086	36265	66.26	35838	65.48
C620OA-16S	67713	59171	87.38	55409	43907	64.84	43338	64
C620OB-16S	59149	48441	81.9	45183	32732	55.34	32057	54.2
C620OC-16S	94583	82954	87.7	78303	64693	68.4	63667	67.31
C620OD-16S	107804	93843	87.05	90019	78539	72.85	77223	71.63
C620OE-16S	98024	83957	85.65	79809	64767	66.07	61951	63.2
C620OF-16S	76258	66969	87.82	62358	50256	65.9	49017	64.28
C620OG-16S	83568	72475	86.73	67706	55441	66.34	54654	65.4
C620OH-16S	51271	43939	85.7	41436	32634	63.65	31521	61.48
C620OI-16S	41121	35293	85.83	32465	23959	58.26	23336	56.75
C620OJ-16S	79418	66954	84.31	63888	51178	64.44	49578	62.43
C620OK-16S	58193	49232	84.6	46262	35566	61.12	34356	59.04
C620OL-16S	71614	61887	86.42	58075	47328	66.09	46660	65.15
C620OM-16S	55686	45669	82.01	43025	33594	60.33	32649	58.63
C620ON-16S	97400	83806	86.04	79587	65808	67.56	65001	66.74
C620OO-16S	52332	42775	81.74	38676	25291	48.33	24788	47.37
C620OP-16S	65729	54065	82.25	50448	34385	52.31	33860	51.51
C620OQ-16S	47126	38455	81.6	35719	25049	53.15	24733	52.48
C620OR-16S	65097	52652	80.88	48795	33407	51.32	32917	50.57
C620OS-16S	73382	58765	80.08	54733	38747	52.8	37791	51.5
C620OT-16S	78807	68744	87.23	64754	52722	66.9	51645	65.53
C620OU-16S	88711	73555	82.92	69490	54249	61.15	52620	59.32
C620OV-16S	84500	70313	83.21	66138	50541	59.81	49368	58.42
C620OW-16S	61918	50575	81.68	47227	34504	55.73	33990	54.9
C620OX-16S	106612	87697	82.26	82751	62141	58.29	60865	57.09
C620OY-16S	97326	80474	82.68	77350	62422	64.14	60732	62.4
C620OZ-16S	141053	113285	80.31	110972	98781	70.03	95635	67.8
C620P0-16S	114455	107803	94.19	101722	77647	67.84	77372	67.6
C620P1-16S	146419	137640	94	130279	99939	68.26	98885	67.54
C620P2-16S	185879	175035	94.17	167741	133462	71.8	132338	71.2
C620P3-16S	216201	203629	94.19	197861	170645	78.93	170235	78.74
C620P4-16S	67598	60339	89.26	56550	43571	64.46	43521	64.38
C620P5-16S	24053	22617	94.03	20416	14105	58.64	14105	58.64
C620P6-16S	44750	41576	92.91	38273	27126	60.62	27078	60.51
C620P7-16S	72708	67064	92.24	62186	45287	62.29	45166	62.12
C620P8-16S	110109	103282	93.8	98374	76291	69.29	76212	69.22
C620P9-16S	186050	173877	93.46	166709	130242	70	128749	69.2
C620PA-16S	254049	238067	93.71	229700	184139	72.48	182152	71.7
C620PB-16S	361090	342426	94.83	333399	284992	78.93	284004	78.65
C620PC-16S	48446	43102	88.97	39290	28580	58.99	28580	58.99
C620PD-16S	45527	40600	89.18	38672	32384	71.13	32342	71.04
C620PE-16S	41688	36611	87.82	35347	29496	70.75	28780	69.04
C620PF-16S	61828	57684	93.3	54216	40111	64.88	40111	64.88
C620PG-16S	125616	116512	92.75	110700	84385	67.18	83222	66.25
C620PH-16S	220645	206258	93.48	198043	150663	68.28	148959	67.51
C620PI-16S	185130	172193	93.01	165422	129061	69.71	127385	68.81
C620PJ-16S	37850	33675	88.97	30404	21882	57.81	21882	57.81
C620PK-16S	48115	42773	88.9	40024	32047	66.61	32047	66.61
C620PL-16S	35472	33082	93.26	30375	20407	57.53	20337	57.33
C620PM-16S	98196	90715	92.38	85586	60220	61.33	59990	61.09
C620PN-16S	15373	14101	91.73	12994	11298	73.49	11224	73.01
C620PO-16S	23945	21482	89.71	20061	16873	70.47	16819	70.24
C620PP-16S	92612	83401	90.05	81029	72611	78.4	72517	78.3
C620PQ-16S	77786	70185	90.23	66835	55542	71.4	55431	71.26
C620PR-16S	36695	33252	90.62	30577	23591	64.29	23591	64.29
C620PS-16S	97923	88840	90.72	84294	68770	70.23	68697	70.15
C620PT-16S	69690	63164	90.64	60285	49970	71.7	49827	71.5
C620Q4-16S	29797	26809	89.97	24710	18600	62.42	18600	62.42
C620Q5-16S	62415	55760	89.34	52649	41520	66.52	41382	66.3
C620Q6-16S	65219	57584	88.29	55286	44937	68.9	44064	67.56
C620Q7-16S	27509	23193	84.31	21011	14585	53.02	14585	53.02
C620Q8-16S	58988	50928	86.34	48003	38884	65.92	38608	65.45
C620Q9-16S	73972	65767	88.91	61647	47235	63.86	47203	63.81
C620QA-16S	51399	38124	74.17	34933	24651	47.96	24343	47.36
C620QB-16S	64645	57456	88.88	54068	41678	64.47	41678	64.47
C620QC-16S	92303	67643	73.28	65090	51856	56.18	51392	55.68
C620QD-16S	83407	59070	70.82	56069	41476	49.73	41190	49.38
C620QE-16S	101101	72301	71.51	68694	49915	49.37	49681	49.14
C620QF-16S	61765	54894	88.88	51808	39968	64.71	39926	64.64
C620QG-16S	113934	102610	90.06	99483	83620	73.39	82308	72.24
C620QH-16S	68792	51022	74.17	48256	37557	54.6	36506	53.07
C620QJ-16S	59816	44797	74.89	42136	32036	53.56	31374	52.45
C620QK-16S	40602	36985	91.09	35353	29309	72.19	29149	71.79
C620QL-16S	24826	22407	90.26	20746	16579	66.78	16574	66.76
C620QM-16S	41029	36935	90.02	34429	26635	64.92	26556	64.72
C620QN-16S	47136	42206	89.54	39270	30024	63.7	29981	63.61
C620QO-16S	90443	81268	89.86	77231	63233	69.91	62689	69.31
C620QP-16S	30474	25900	84.99	23769	16976	55.71	16865	55.34
C620QQ-16S	51385	37787	73.54	35944	27733	53.97	27101	52.74
C620QR-16S	72907	65994	90.52	62233	49960	68.53	49705	68.18
C620QS-16S	41213	30676	74.43	28340	19616	47.6	19301	46.83
C620QT-16S	62656	56361	89.95	52704	40385	64.46	40370	64.43
C620QU-16S	42723	31443	73.6	29191	21045	49.26	20878	48.87
C620QV-16S	74314	66737	89.8	63687	53569	72.08	53250	71.66
C620QW-16S	26771	24261	90.62	22158	16892	63.1	16887	63.08
C620QX-16S	48896	43928	89.84	41121	31396	64.21	31383	64.18
C620QY-16S	123462	104625	84.74	98721	72009	58.32	71262	57.72
C620QZ-16S	69033	58919	85.35	54695	36633	53.07	36474	52.84
C620R0-16S	202250	188308	93.11	182495	146812	72.59	145971	72.17
C620R1-16S	55041	50699	92.11	47585	36010	65.42	35979	65.37
C620R2-16S	155156	131309	84.63	127663	107098	69.03	106616	68.72
C620R3-16S	88561	74324	83.92	69929	50150	56.63	50024	56.49
C620R4-16S	124506	105794	84.97	100120	70267	56.44	69991	56.21
C620R5-16S	61230	50764	82.91	48173	34362	56.12	34217	55.88
C620R6-16S	96927	84278	86.95	80721	62666	64.65	62063	64.03
C620R7-16S	103899	90357	86.97	87125	69692	67.08	69307	66.71
C620R8-16S	76599	68259	89.11	64240	46139	60.23	45843	59.85
C620R9-16S	105456	92115	87.35	88093	66450	63.01	65892	62.48
C620RA-16S	88278	77708	88.03	74086	56827	64.37	56686	64.21
C620RB-16S	126054	110517	87.67	105933	80677	64	80380	63.77
C620RC-16S	101464	89368	88.08	83841	58267	57.43	58093	57.25
C620RD-16S	68059	60057	88.24	57063	43927	64.54	43833	64.4
C620RE-16S	61507	49871	81.08	47849	36128	58.74	35979	58.5
C620RF-16S	81917	67383	82.26	63792	44975	54.9	44877	54.78
C620RG-16S	70061	58568	83.6	56079	41409	59.1	41239	58.86
C620RH-16S	51923	42269	81.41	39666	26073	50.21	25989	50.05
C620RI-16S	79492	66618	83.8	63106	47127	59.29	47080	59.23
C620RJ-16S	89334	73075	81.8	68742	48229	53.99	48052	53.79
C620RK-16S	121040	96640	79.84	92695	67436	55.71	66612	55.03
C620RM-16S	74725	64121	85.81	61012	46542	62.28	46413	62.11
C620RN-16S	132055	108661	82.28	104167	79714	60.36	79263	60.02
C620RO-16S	96523	80020	82.9	77051	59601	61.75	59302	61.44
C620RP-16S	76193	62836	82.47	59876	45023	59.09	44797	58.79
C620RQ-16S	59255	50607	85.41	48243	35874	60.54	35817	60.45
C620RR-16S	59269	48762	82.27	45826	32165	54.27	32126	54.2
C620RX-16S	49654	46397	93.44	43087	33577	67.62	33533	67.53
C620RY-16S	26273	24277	92.4	22237	16505	62.82	16417	62.49
C620RZ-16S	59682	54891	91.97	51327	39651	66.44	39614	66.38
C620S0-16S	128948	119673	92.81	115416	96698	74.99	95619	74.15
C620S1-16S	154558	143159	92.62	136625	111255	71.98	110713	71.63
C620S2-16S	157694	146149	92.68	140862	114667	72.71	113160	71.76
C620S3-16S	123214	114148	92.64	109057	88071	71.48	86949	70.57
C620S4-16S	53833	49708	92.34	47693	40328	74.91	39629	73.61
C620S5-16S	44824	41561	92.72	38618	28707	64.04	28669	63.96
C620S6-16S	29630	27374	92.39	25468	19266	65.02	18924	63.87
C620S7-16S	119229	106723	89.51	103121	86129	72.24	84222	70.64
C620S8-16S	193356	174042	90.01	169160	141978	73.43	136182	70.43
C620S9-16S	153072	133733	87.37	130581	113247	73.98	109533	71.56
C620SA-16S	168163	147524	87.73	143758	125531	74.65	122186	72.66
C620SB-16S	95355	83754	87.83	80863	68692	72.04	67351	70.63
C620SC-16S	154903	134226	86.65	131607	118064	76.22	114347	73.82
C620SD-16S	77110	67570	87.63	65112	54842	71.12	53809	69.78
C620SE-16S	59855	52407	87.56	50290	41767	69.78	41226	68.88
C620SF-16S	50396	44450	88.2	42316	31627	62.76	31582	62.67
C620SG-16S	59190	52175	88.15	49273	36101	60.99	36034	60.88
C620SH-16S	68670	60064	87.47	57646	46620	67.89	46150	67.21
C620SI-16S	57424	50657	88.22	48662	39109	68.11	38240	66.59
C620SJ-16S	78690	69739	88.62	66786	53251	67.67	52423	66.62
C620SK-16S	49454	43180	87.31	40917	31849	64.4	31211	63.11
C620SL-16S	40265	35756	88.8	34277	27189	67.53	26925	66.87
C620SM-16S	47860	40978	85.62	39342	32323	67.54	32183	67.24
C620SN-16S	46215	40022	86.6	38469	31869	68.96	31239	67.59
C620SO-16S	27175	23796	87.57	22222	16289	59.94	16289	59.94
C620SP-16S	108815	92989	85.46	90444	74571	68.53	73005	67.09
C620SQ-16S	98403	83620	84.98	81100	66344	67.42	64004	65.04
C620SR-16S	110444	94463	85.53	91687	75642	68.49	73820	66.84
C620SS-16S	47356	40268	85.03	38359	29400	62.08	29235	61.73
C620ST-16S	169380	144146	85.1	140679	115028	67.91	110155	65.03
C620SU-16S	41350	35631	86.17	33875	25228	61.01	25215	60.98
C620SV-16S	35198	29687	84.34	28023	19391	55.09	19346	54.96
C620SW-16S	35721	30159	84.43	28508	20469	57.3	20435	57.21
C620SX-16S	101364	87807	86.63	85823	74631	73.63	73906	72.91
C620SY-16S	63685	55354	86.92	52880	42444	66.65	42354	66.51
C620SZ-16S	40565	35355	87.16	33546	27184	67.01	27069	66.73
C620T0-16S	42641	36880	86.49	35465	27396	64.25	27319	64.07
C620T1-16S	31364	28406	90.57	25846	19203	61.23	19189	61.18
C620T2-16S	64553	42501	65.84	40343	32391	50.18	32278	50
C620T3-16S	71289	66663	93.51	62587	46908	65.8	46863	65.74
C620T4-16S	97678	90958	93.12	86041	67221	68.82	67100	68.7
C620T5-16S	97109	90773	93.48	85709	66857	68.85	66545	68.53
C620T6-16S	112622	103967	92.32	98819	78682	69.86	78195	69.43
C620T7-16S	42263	39198	92.75	36010	26029	61.59	26014	61.55
C620T8-16S	53985	50035	92.68	46120	33464	61.99	33156	61.42
C620T9-16S	64798	60420	93.24	56907	44910	69.31	44796	69.13
C620TA-16S	42295	39390	93.13	36700	28207	66.69	28072	66.37
C620TB-16S	125193	116689	93.21	111383	91192	72.84	91101	72.77
C620TC-16S	145056	135943	93.72	131044	110150	75.94	109695	75.62
C620TD-16S	193953	180457	93.04	173453	141348	72.88	139573	71.96
C620TE-16S	283692	262642	92.58	255715	216784	76.42	213727	75.34
C620TF-16S	35509	32736	92.19	30368	23218	65.39	23144	65.18
C620TG-16S	41437	38061	91.85	35790	28182	68.01	28052	67.7
C620TH-16S	31999	29405	91.89	27014	20503	64.07	20503	64.07
C620TI-16S	64101	58915	91.91	55873	44290	69.09	44088	68.78
C620TJ-16S	225940	208632	92.34	201927	169217	74.89	167081	73.95
C620TK-16S	163257	150997	92.49	145284	119779	73.37	118005	72.28
C620TL-16S	228872	211391	92.36	203328	165902	72.49	165098	72.14
C620TM-16S	181275	165874	91.5	159790	130754	72.13	128931	71.12
C620TN-16S	30645	28320	92.41	25496	17999	58.73	17988	58.7
C620TO-16S	49616	46255	93.23	43016	32481	65.46	32283	65.07
C620TP-16S	40991	38374	93.62	35849	27948	68.18	27948	68.18
C620TQ-16S	44472	41375	93.04	38471	29105	65.45	28918	65.03
C620TR-16S	101840	95114	93.4	89449	68725	67.48	68547	67.31
C620TS-16S	113927	106152	93.18	104453	92101	80.84	90048	79.04
C620TT-16S	174304	162524	93.24	155047	126880	72.79	124893	71.65
C620TU-16S	132900	123281	92.76	115712	87202	65.61	86912	65.4
C620TV-16S	97074	86199	88.8	83962	74326	76.57	74132	76.37
C620TW-16S	171544	151653	88.4	148628	133275	77.69	132928	77.49
C620TX-16S	41685	37252	89.37	35089	27119	65.06	27030	64.84
C620TY-16S	40043	34983	87.36	33506	27990	69.9	27963	69.83
C620TZ-16S	59544	52391	87.99	50682	43817	73.59	43723	73.43
C620U0-16S	43342	40664	93.82	38454	29874	68.93	29865	68.91
C620U1-16S	28841	27023	93.7	24835	18203	63.12	18203	63.12
C620U2-16S	33823	31775	93.94	29773	22775	67.34	22775	67.34
C620U3-16S	39682	37326	94.06	35181	26872	67.72	26846	67.65
C620U4-16S	32459	30334	93.45	28218	20814	64.12	20806	64.1
C620U5-16S	53055	50007	94.26	47234	37101	69.93	37101	69.93
C620U6-16S	46675	43630	93.48	41063	31421	67.32	31356	67.18
C620U7-16S	28798	27065	93.98	24878	18442	64.04	18442	64.04
C620U8-16S	30933	29184	94.35	27251	20692	66.89	20692	66.89
C620U9-16S	37338	35347	94.67	33204	25930	69.45	25917	69.41
C620UA-16S	38345	36047	94.01	32566	22453	58.56	22423	58.48
C620UB-16S	90011	79303	88.1	74161	57785	64.2	57667	64.07
C620UC-16S	42614	37480	87.95	34135	25072	58.84	25039	58.76
C620UD-16S	38657	34295	88.72	31069	21992	56.89	21946	56.77
C620UE-16S	41035	36149	88.09	32949	23679	57.7	23650	57.63
C620UF-16S	37356	33053	88.48	30827	23962	64.14	23962	64.14
C620UG-16S	44180	39289	88.93	37087	30158	68.26	30158	68.26
C620UH-16S	72143	64137	88.9	60903	50144	69.51	50061	69.39
C620UI-16S	54686	48065	87.89	45461	35669	65.23	35652	65.19
C620UJ-16S	32425	28689	88.48	26440	20109	62.02	20109	62.02
C620UK-16S	24477	21653	88.46	20073	15936	65.11	15936	65.11
C620UL-16S	73685	65421	88.78	62968	52984	71.91	52875	71.76
C620UM-16S	65279	57962	88.79	55040	44561	68.26	44543	68.23
C620UN-16S	51140	45252	88.49	42836	34306	67.08	34274	67.02
C620UO-16S	60031	52813	87.98	50660	42285	70.44	42248	70.38
C620UP-16S	74378	69081	92.88	63899	47208	63.47	47134	63.37
C620UQ-16S	21917	20077	91.6	17488	10494	47.88	10494	47.88
C620UR-16S	31959	29259	91.55	26074	15881	49.69	15867	49.65
C620US-16S	30743	27991	91.05	24472	13893	45.19	13893	45.19
C620UT-16S	63363	57584	90.88	52604	34608	54.62	34586	54.58
C620UU-16S	67814	61733	91.03	56417	36396	53.67	36318	53.56
C620UV-16S	84297	76439	90.68	71092	47777	56.68	47638	56.51
C620UW-16S	105130	95048	90.41	89263	60814	57.85	60699	57.74
C620UX-16S	40050	36954	92.27	33079	22903	57.19	22887	57.15
C620UY-16S	71793	67207	93.61	61985	45128	62.86	45094	62.81
C620UZ-16S	38406	36000	93.74	32422	21684	56.46	21667	56.42
C620V0-16S	61837	57881	93.6	54698	43799	70.83	43786	70.81
C620V1-16S	62217	57814	92.92	54392	43948	70.64	43937	70.62
C620V2-16S	54163	50388	93.03	47189	35207	65	35207	65
C620V3-16S	94577	87932	92.97	81782	58389	61.74	58300	61.64
C620V4-16S	40109	37618	93.79	36009	30906	77.06	29903	74.55
C620V5-16S	131564	124441	94.59	119611	104340	79.31	102542	77.94
C620V6-16S	243184	234714	96.52	226610	193806	79.7	184413	75.83
C620V7-16S	133599	126364	94.58	122888	106825	79.96	100695	75.37
C620V8-16S	89243	81518	91.34	77250	60714	68.03	60507	67.8
C620V9-16S	106047	97273	91.73	92254	72374	68.25	72110	68
C620VA-16S	80306	70070	87.25	65937	49508	61.65	49461	61.59
C620VB-16S	73145	66159	90.45	62302	49974	68.32	49409	67.55
C620VC-16S	41031	37033	90.26	34415	26454	64.47	26300	64.1
C620VD-16S	40638	36518	89.86	33971	25573	62.93	25519	62.8
C620VE-16S	76810	69013	89.85	65798	53470	69.61	53220	69.29
C620VF-16S	34591	30819	89.1	28483	20991	60.68	20969	60.62
C620VG-16S	177592	160154	90.18	153616	124214	69.94	121877	68.63
C620VH-16S	78678	70986	90.22	65134	48011	61.02	47513	60.39
C620VI-16S	73911	64995	87.94	62471	52723	71.33	51543	69.74
C620VJ-16S	57667	50740	87.99	46534	32613	56.55	32585	56.51
C620VK-16S	25539	23196	90.83	21220	15677	61.38	15589	61.04
C620VL-16S	69458	63382	91.25	59765	47013	67.69	46818	67.4
C620VM-16S	81723	74378	91.01	70709	58087	71.08	57861	70.8
C620VN-16S	76769	69631	90.7	66691	55130	71.81	54688	71.24
C620VO-16S	81967	73885	90.14	69477	54491	66.48	54192	66.11
C620VP-16S	80286	72473	90.27	69007	55252	68.82	54928	68.42
C620VQ-16S	101682	91366	89.85	86576	67392	66.28	66964	65.86
C620VR-16S	141557	129619	91.57	125766	107916	76.24	104197	73.61
C620VS-16S	131479	118827	90.38	112755	88963	67.66	88564	67.36
C620VT-16S	111280	100381	90.21	96792	82167	73.84	81673	73.39
C620VU-16S	185158	168853	91.19	161329	133004	71.83	130555	70.51
C620VV-16S	95319	86434	90.68	81693	65848	69.08	65131	68.33
C620VW-16S	192035	174032	90.63	168374	145957	76.01	142621	74.27
C620VX-16S	111144	98827	88.92	94607	75834	68.23	74706	67.22
C620VY-16S	109198	95887	87.81	92163	77200	70.7	76011	69.61
C620VZ-16S	222322	199345	89.66	193218	163791	73.67	160167	72.04
C620W0-16S	143797	127977	89	120626	91533	63.65	90055	62.63
C620W1-16S	189313	170031	89.81	163857	137371	72.56	134004	70.78
C620W2-16S	184391	166228	90.15	159788	134235	72.8	130045	70.53
C620W3-16S	202160	181348	89.71	174841	146033	72.24	142591	70.53
C620W4-16S	90916	82496	90.74	79324	66355	72.98	66118	72.72
C620W5-16S	107235	96722	90.2	92530	75190	70.12	74786	69.74
C620W6-16S	107600	97433	90.55	94418	78992	73.41	78863	73.29
C620W7-16S	166157	150552	90.61	145854	125913	75.78	125639	75.61
C620W8-16S	141630	128038	90.4	123106	102898	72.65	102573	72.42
C620W9-16S	108206	96200	88.9	91497	72158	66.69	71870	66.42
C620WA-16S	173533	152191	87.7	148947	132373	76.28	131368	75.7
C620WB-16S	140688	126114	89.64	121432	98326	69.89	97706	69.45
C620WC-16S	163156	146581	89.84	141569	118533	72.65	117752	72.17
C620WD-16S	127553	114405	89.69	109687	88140	69.1	87514	68.61
C620WE-16S	100939	90636	89.79	87396	73198	72.52	72914	72.24
C620WF-16S	164902	143184	86.83	139591	121372	73.6	120729	73.21
C620WG-16S	79600	72031	90.49	69129	56573	71.07	56415	70.87
C620WH-16S	70074	62453	89.12	58885	45160	64.45	44952	64.15
C620WI-16S	130997	117306	89.55	113469	94478	72.12	94021	71.77
C620WJ-16S	188878	169017	89.48	164254	139684	73.95	139079	73.63
C620WK-16S	132832	117011	88.09	112183	88348	66.51	88084	66.31
C620WL-16S	127978	114190	89.23	110312	88155	68.88	87963	68.73
C620WM-16S	50081	44929	89.71	42038	32176	64.25	32056	64.01
C620WN-16S	112181	101565	90.54	97956	82518	73.56	81736	72.86
C620WO-16S	105013	95518	90.96	92027	77235	73.55	76989	73.31
C620WP-16S	57462	52491	91.35	50185	39898	69.43	39775	69.22
C620WQ-16S	142270	128847	90.57	124075	102965	72.37	102423	71.99
C620WR-16S	70667	63661	90.09	60501	48229	68.25	48112	68.08
C620WS-16S	111401	101100	90.75	96462	78445	70.42	78224	70.22
C620WT-16S	107851	97059	89.99	92194	69998	64.9	69500	64.44
C620WU-16S	148209	134685	90.88	130115	107343	72.43	106888	72.12
C620WV-16S	100759	90528	89.85	86199	66491	65.99	65445	64.95
C620WW-16S	59680	54651	91.57	52964	44213	74.08	43869	73.51
C620WX-16S	94573	85969	90.9	82959	68886	72.84	68587	72.52
C620X3-16S	119062	112835	94.77	108470	91224	76.62	91137	76.55
C620X4-16S	117237	110647	94.38	104645	82912	70.72	82801	70.63
C620X5-16S	80875	75154	92.93	70677	55532	68.66	55430	68.54
C620X6-16S	47077	44997	95.58	41588	32868	69.82	32416	68.86
C620X7-16S	22209	20946	94.31	19204	15327	69.01	15297	68.88
C620X8-16S	103369	98325	95.12	94363	80342	77.72	80280	77.66
C620X9-16S	126397	122411	96.85	118597	101547	80.34	100831	79.77
C620XA-16S	157131	152498	97.05	148187	126964	80.8	125870	80.11
C620XC-16S	111531	107221	96.14	102848	85970	77.08	85920	77.04
C620XD-16S	135006	130831	96.91	127079	110112	81.56	109133	80.84
C620XE-16S	80763	77475	95.93	73836	60772	75.25	60492	74.9
C620XF-16S	36358	34555	95.04	31572	23922	65.8	23726	65.26
C620XG-16S	44305	41900	94.57	39413	31472	71.03	31472	71.03
C620XH-16S	118286	114335	96.66	110830	97004	82.01	96842	81.87
C620XI-16S	138756	134000	96.57	130038	110968	79.97	110115	79.36
C620XJ-16S	111423	107304	96.3	103518	88492	79.42	88314	79.26
C620XK-16S	84942	79842	94	76454	64112	75.48	64064	75.42
C620XL-16S	74781	70666	94.5	67607	55754	74.56	55729	74.52
C620XM-16S	63953	61021	95.42	57744	46830	73.23	46527	72.75
C620XN-16S	59012	56060	95	52611	41963	71.11	41731	70.72
C620XP-16S	42692	40689	95.31	38543	31425	73.61	31397	73.54
C620XQ-16S	84108	81089	96.41	78257	67307	80.02	66861	79.49
C620XR-16S	99618	94924	95.29	90619	75597	75.89	75399	75.69
C620XS-16S	70175	65843	93.83	61920	49152	70.04	49152	70.04
C620XT-16S	70368	66377	94.33	62984	52805	75.04	52735	74.94
C620XU-16S	64224	60826	94.71	57334	45804	71.32	45785	71.29
C620XV-16S	28977	27131	93.63	24912	18922	65.3	18843	65.03
C620XW-16S	43944	42009	95.6	40126	33765	76.84	33734	76.77
C620XX-16S	65333	59656	91.31	56597	47113	72.11	47108	72.1
C620XY-16S	49907	45718	91.61	42977	34178	68.48	34166	68.46
C620XZ-16S	94996	90995	95.79	87282	72317	76.13	72080	75.88
C620Y0-16S	83228	79407	95.41	76408	65274	78.43	65208	78.35
C620Y1-16S	81063	77424	95.51	73533	60642	74.81	60580	74.73
C620Y2-16S	29720	26633	89.61	24243	18452	62.09	18452	62.09
C620Y3-16S	43873	41606	94.83	39454	31233	71.19	31203	71.12
C620Y4-16S	28119	26791	95.28	24818	19777	70.33	19766	70.29
C620Y5-16S	79930	75922	94.99	72042	59166	74.02	59144	73.99
C620Y6-16S	75884	71966	94.84	68199	54417	71.71	54207	71.43
C620Y7-16S	72283	67906	93.94	64353	52219	72.24	52132	72.12
C620YA-16S	78177	74058	94.73	71005	59064	75.55	58975	75.44
C620YB-16S	107645	103294	95.96	99681	87230	81.03	86576	80.43
C620YC-16S	91632	88094	96.14	84478	72826	79.48	72782	79.43
C620YD-16S	75972	73014	96.11	70263	60524	79.67	60447	79.56
C620YE-16S	82198	79021	96.13	75792	65071	79.16	65009	79.09
C620YF-16S	36407	34582	94.99	32489	25917	71.19	25917	71.19
C620YG-16S	34129	31958	93.64	30525	25208	73.86	25208	73.86
C620YH-16S	41940	39400	93.94	37702	31734	75.67	31619	75.39
C620YI-16S	63310	60462	95.5	58199	51212	80.89	51141	80.78
C620YJ-16S	57480	54515	94.84	51928	43955	76.47	43937	76.44
C620YK-16S	60966	57825	94.85	55123	46738	76.66	46707	76.61
C620YL-16S	46618	43936	94.25	41622	34951	74.97	34932	74.93
C620YM-16S	38991	37130	95.23	34588	27863	71.46	27863	71.46
C620YN-16S	24799	22809	91.98	21339	17331	69.89	17329	69.88
C620YO-16S	62407	59565	95.45	56978	48457	77.65	48334	77.45
C620YP-16S	53499	50458	94.32	48080	40820	76.3	40697	76.07
C620YW-16S	55524	52804	95.1	49385	40088	72.2	40063	72.15
C620YX-16S	64269	60995	94.91	57537	47204	73.45	47204	73.45
C620YY-16S	62293	59432	95.41	56378	47292	75.92	47278	75.9
C620Z0-16S	53830	51251	95.21	47944	38325	71.2	38169	70.91
C620Z1-16S	41520	39258	94.55	36832	29688	71.5	29599	71.29
C620Z3-16S	70510	67187	95.29	64229	54841	77.78	54802	77.72
C620Z4-16S	72804	69075	94.88	65867	54326	74.62	54270	74.54
C620Z5-16S	61927	58707	94.8	55864	47059	75.99	47059	75.99
C620Z6-16S	68076	64377	94.57	60479	49842	73.22	49832	73.2
C620Z7-16S	73616	69774	94.78	67118	59566	80.91	59566	80.91
C620Z8-16S	61198	58146	95.01	54737	44804	73.21	44713	73.06
C620Z9-16S	62700	59804	95.38	56643	46811	74.66	46658	74.41
C620ZA-16S	40281	38495	95.57	36327	30210	75	30149	74.85
C62105-16S	81892	72008	87.93	68756	53336	65.13	53056	64.79
C62106-16S	70356	61859	87.92	57255	41854	59.49	41854	59.49
C62107-16S	82496	72393	87.75	68836	54078	65.55	54000	65.46
C62108-16S	68836	60667	88.13	56189	41222	59.88	41169	59.81
C62109-16S	147141	130942	88.99	126741	108439	73.7	107858	73.3
C6210A-16S	100870	89904	89.13	86908	74953	74.31	74953	74.31
C6210B-16S	34989	31361	89.63	29348	22166	63.35	22148	63.3
C6210C-16S	41097	36693	89.28	33937	25169	61.24	25169	61.24
C6210E-16S	58367	52095	89.25	49563	40259	68.98	40253	68.97
C6210F-16S	79634	70928	89.07	67616	53893	67.68	53874	67.65
C6210G-16S	90570	80947	89.38	77580	62925	69.48	62858	69.4
C6210H-16S	155498	139553	89.75	135935	119764	77.02	119295	76.72
C6210I-16S	138848	125111	90.11	118641	98665	71.06	98223	70.74
C6210J-16S	157220	141134	89.77	136799	117018	74.43	116592	74.16
C6210K-16S	210500	188444	89.52	182256	156511	74.35	156165	74.19
C6210L-16S	43371	38944	89.79	36154	26399	60.87	26370	60.8
C6210M-16S	72400	65172	90.02	61555	48510	67	48365	66.8
C6210N-16S	91793	82270	89.63	78218	62550	68.14	62517	68.11
C6210P-16S	115843	104057	89.83	100638	82589	71.29	82369	71.1
C6210Q-16S	70903	64042	90.32	60896	46684	65.84	46684	65.84
C6210R-16S	51871	46672	89.98	43198	30380	58.57	30380	58.57
C6210S-16S	82313	74298	90.26	69985	52559	63.85	52549	63.84
C6210T-16S	105092	95046	90.44	92079	75681	72.01	75669	72
C6210U-16S	92903	83814	90.22	80426	64038	68.93	63932	68.82
C6210V-16S	57182	51254	89.63	48929	37998	66.45	37967	66.4
C6210W-16S	83591	76389	91.38	73954	64158	76.75	64025	76.59
C6210X-16S	48012	43624	90.86	41555	32552	67.8	32525	67.74
C6210Y-16S	63829	58296	91.33	55800	44472	69.67	44464	69.66
C6210Z-16S	48067	44687	92.97	41884	32411	67.43	32195	66.98
C62110-16S	146566	131838	89.95	126038	102456	69.9	102035	69.62
C62111-16S	116683	105258	90.21	99656	80326	68.84	79962	68.53
C62112-16S	60148	53261	88.55	50094	37893	63	37845	62.92
C62113-16S	73861	67563	91.47	63658	51215	69.34	50521	68.4
C62114-16S	77782	69316	89.12	66377	55540	71.4	54986	70.69
C62115-16S	116151	103779	89.35	100497	84747	72.96	83822	72.17
C62116-16S	91580	81704	89.22	78755	67889	74.13	64856	70.82
C62117-16S	150680	137430	91.21	133719	117301	77.85	113995	75.65
C62118-16S	63317	57303	90.5	54335	44946	70.99	44751	70.68
C62119-16S	86631	73812	85.2	69323	48096	55.52	48050	55.47
C6211A-16S	104996	89721	85.45	83669	55106	52.48	54999	52.38
C6211B-16S	51058	43136	84.48	39772	26000	50.92	25901	50.73
C6211C-16S	63345	52353	82.65	48535	33013	52.12	32873	51.9
C6211D-16S	31916	27110	84.94	24740	15986	50.09	15986	50.09
C6211E-16S	47886	38672	80.76	35775	23146	48.34	23015	48.06
C6211F-16S	100829	84481	83.79	79383	55698	55.24	55484	55.03
C6211G-16S	124190	104731	84.33	98844	69397	55.88	69162	55.69
C6211H-16S	117030	97908	83.66	92074	64729	55.31	64680	55.27
C6211I-16S	128158	103195	80.52	98298	72525	56.59	72269	56.39
C6211J-16S	194770	186845	95.93	182836	162834	83.6	160197	82.25
C6211K-16S	35451	33183	93.6	31882	27978	78.92	27978	78.92
C6211L-16S	28790	27067	94.02	25555	20564	71.43	20561	71.42
C6211M-16S	38487	36287	94.28	34937	30333	78.81	30139	78.31
C6211N-16S	32572	30690	94.22	29393	24569	75.43	24483	75.17
C6211O-16S	28783	26711	92.8	25567	21891	76.06	21889	76.05
C6211P-16S	28313	26676	94.22	25398	21558	76.14	21496	75.92
C6211Q-16S	42954	40744	94.85	39119	33791	78.67	33773	78.63
C6211R-16S	37834	35654	94.24	34741	31324	82.79	31243	82.58
C6211S-16S	41408	39228	94.74	38173	34665	83.72	34446	83.19
C6211T-16S	59462	56742	95.43	54765	46893	78.86	46710	78.55
C6211U-16S	24240	22775	93.96	22224	20851	86.02	20796	85.79
C6211V-16S	47036	44518	94.65	42791	37436	79.59	37313	79.33
C6211W-16S	54589	51898	95.07	49705	42520	77.89	42180	77.27
C6211X-16S	39467	37661	95.42	35548	27997	70.94	27815	70.48
C6211Y-16S	37109	35248	94.99	33389	27651	74.51	27527	74.18
C6211Z-16S	48552	46000	94.74	43799	36902	76.01	36797	75.79
C62120-16S	65900	62305	94.54	60682	55472	84.18	55281	83.89
C62121-16S	26480	25135	94.92	23455	19055	71.96	18998	71.74
C62122-16S	30103	27836	92.47	26544	22479	74.67	22471	74.65
C62123-16S	27097	25700	94.84	24469	20729	76.5	20676	76.3
C62124-16S	36835	35033	95.11	33205	27291	74.09	27161	73.74
C62125-16S	47436	44987	94.84	43037	35949	75.78	35914	75.71
C62126-16S	46056	43810	95.12	41624	34987	75.97	34870	75.71
C62127-16S	58362	54933	94.12	53560	48471	83.05	48119	82.45
C62128-16S	117309	106344	90.65	101544	84634	72.15	84286	71.85
C62129-16S	117294	106547	90.84	101540	83545	71.23	83001	70.76
C6212A-16S	103288	93515	90.54	90202	77314	74.85	77156	74.7
C6212B-16S	99505	90126	90.57	85092	68000	68.34	67818	68.16
C6212C-16S	119728	108175	90.35	103157	84775	70.81	84266	70.38
C6212D-16S	154739	139122	89.91	135222	117513	75.94	116820	75.49
C6212E-16S	155412	139935	90.04	135280	115400	74.25	114697	73.8
C6212F-16S	126532	114184	90.24	110730	95250	75.28	94912	75.01
C6212G-16S	128511	115719	90.05	111075	94095	73.22	93624	72.85
C6212H-16S	100021	90637	90.62	86268	70877	70.86	70512	70.5
C6212I-16S	109576	98885	90.24	94379	78401	71.55	78039	71.22
C6212J-16S	135204	122634	90.7	117505	93464	69.13	92234	68.22
C6212K-16S	165304	150517	91.05	144837	122127	73.88	121097	73.26
C6212L-16S	200801	182405	90.84	175653	149109	74.26	147635	73.52
C6212M-16S	129387	118030	91.22	112091	92375	71.39	91786	70.94
C6212N-16S	100075	95956	95.88	91312	76523	76.47	76421	76.36
C6212O-16S	101076	96777	95.75	91828	76390	75.58	76222	75.41
C6212P-16S	92784	89184	96.12	84070	68944	74.31	68654	73.99
C6212Q-16S	106142	101709	95.82	96489	80428	75.77	79971	75.34
C6212R-16S	95523	91546	95.84	87249	73192	76.62	73033	76.46
C6212S-16S	89164	85025	95.36	80535	65592	73.56	65452	73.41
C6212T-16S	71115	67909	95.49	63948	50487	70.99	50328	70.77
C6212U-16S	43558	41452	95.17	38142	29543	67.82	29507	67.74
C6212V-16S	85573	80939	94.58	76421	62864	73.46	62652	73.21
C6212W-16S	79648	72233	90.69	69172	57752	72.51	57602	72.32
C6212X-16S	121702	109701	90.14	105200	86737	71.27	86682	71.22
C6212Y-16S	143952	129871	90.22	127130	112513	78.16	111828	77.68
C6212Z-16S	107557	97020	90.2	94022	80356	74.71	80231	74.59
C62130-16S	103916	94086	90.54	90723	76846	73.95	76693	73.8
C6213A-16S	118423	107281	90.59	103911	90044	76.04	89683	75.73
C6213B-16S	77138	69480	90.07	66809	56688	73.49	56563	73.33
C6213C-16S	80909	72975	90.19	70439	60439	74.7	60342	74.58
C6213D-16S	198200	179159	90.39	175901	158423	79.93	157934	79.68
C6213E-16S	259232	234979	90.64	229499	200339	77.28	199041	76.78
C6213F-16S	290712	262484	90.29	257661	229395	78.91	226671	77.97
C6213G-16S	54004	48566	89.93	46463	38825	71.89	38769	71.79
C6213H-16S	39578	35188	88.91	33457	26554	67.09	26554	67.09
C6213I-16S	56620	50252	88.75	47845	38111	67.31	38027	67.16
C6213J-16S	48697	42884	88.06	40584	31497	64.68	31451	64.59
C6213K-16S	84635	75057	88.68	72439	62206	73.5	62125	73.4
C6213L-16S	138840	123601	89.02	119614	101273	72.94	100930	72.7
C6213M-16S	181366	161853	89.24	157744	135230	74.56	134539	74.18
C6213N-16S	228142	201458	88.3	197119	170866	74.89	169586	74.33
C6213P-16S	58019	52620	90.69	50012	41078	70.8	41016	70.69
C6213Q-16S	135204	120768	89.32	116380	99732	73.76	99348	73.48
C6213R-16S	101719	90112	88.59	86773	73151	71.91	72948	71.72
C6213S-16S	96006	85989	89.57	81525	65229	67.94	64813	67.51
C6213T-16S	71369	64448	90.3	61698	52566	73.65	52338	73.33
C6213U-16S	40039	35934	89.75	32821	24383	60.9	24064	60.1
C6213V-16S	78108	70281	89.98	66918	55253	70.74	55073	70.51
C6213W-16S	91296	81810	89.61	78393	65871	72.15	65312	71.54
C6213X-16S	118562	106363	89.71	102941	90079	75.98	89489	75.48
C6213Y-16S	103751	94474	91.06	90737	76103	73.35	75873	73.13
C6213Z-16S	182840	165050	90.27	159086	133431	72.98	133017	72.75
C62140-16S	84851	75034	88.43	71322	55739	65.69	55442	65.34
C62141-16S	91068	81828	89.85	77459	60978	66.96	60931	66.91
C62142-16S	102427	90017	87.88	85769	68792	67.16	68369	66.75
C62143-16S	80406	71757	89.24	67247	51047	63.49	50969	63.39
C62144-16S	118814	106737	89.84	103960	90463	76.14	89850	75.62
C62145-16S	221288	196879	88.97	191111	161975	73.2	160815	72.67
C62146-16S	119792	105279	87.88	101007	81302	67.87	80465	67.17
C62147-16S	146265	132545	90.62	127651	106223	72.62	103715	70.91
C62148-16S	42590	38421	90.21	34247	23914	56.15	23878	56.06
C62149-16S	55719	51067	91.65	47402	36157	64.89	35850	64.34
C6214A-16S	54218	48468	89.39	45340	34430	63.5	34293	63.25
C6214B-16S	110552	99436	89.95	95982	80314	72.65	79536	71.94
C6214C-16S	76034	69061	90.83	65631	52330	68.82	51887	68.24
C6214D-16S	124284	111789	89.95	108249	90850	73.1	90003	72.42
C6214E-16S	99726	89491	89.74	85928	70557	70.75	70296	70.49
C6214F-16S	99273	88447	89.09	82836	62825	63.29	62572	63.03
C6214G-16S	124714	110455	88.57	106070	85649	68.68	84904	68.08
C6214H-16S	122407	108461	88.61	104403	85787	70.08	84575	69.09
C6214I-16S	71947	62737	87.2	58882	44670	62.09	44308	61.58
C6214J-16S	87839	77085	87.76	72896	56596	64.43	56241	64.03
C6214K-16S	52174	45790	87.76	42703	31866	61.08	31657	60.68
C6214L-16S	103902	88853	85.52	84647	65509	63.05	65143	62.7
C6214M-16S	127818	110898	86.76	106526	84428	66.05	83794	65.56
C6214N-16S	123262	109749	89.04	104864	83637	67.85	82807	67.18
C6214O-16S	46718	41630	89.11	38317	27623	59.13	27584	59.04
C6214P-16S	154118	138245	89.7	132229	107520	69.76	106308	68.98
C6214Q-16S	54645	48207	88.22	44824	32421	59.33	32269	59.05
C6214R-16S	84728	76453	90.23	72644	57863	68.29	57686	68.08
C6214S-16S	80194	71580	89.26	66693	50692	63.21	50583	63.08
C6214T-16S	106447	93831	88.15	89391	70193	65.94	69984	65.75
C6214U-16S	113340	100197	88.4	96544	79425	70.08	78904	69.62
C6214V-16S	116152	101021	86.97	96713	77185	66.45	76908	66.21
C6214W-16S	133362	116946	87.69	112079	89934	67.44	89638	67.21
C6214X-16S	58154	50605	87.02	47942	37065	63.74	37006	63.63
C6214Y-16S	112054	96653	86.26	91942	72170	64.41	71832	64.1
C6214Z-16S	78608	68449	87.08	64748	51198	65.13	51173	65.1
C62150-16S	73955	64403	87.08	61060	46781	63.26	46595	63
C62151-16S	135017	117149	86.77	112454	90319	66.89	89895	66.58
C62152-16S	123494	106796	86.48	102018	79715	64.55	79477	64.36
C62153-16S	92449	81356	88	76585	58433	63.21	57998	62.74
C62154-16S	121952	107490	88.14	104537	90945	74.57	89337	73.26
C62155-16S	72048	63573	88.24	59788	46563	64.63	46091	63.97
C62156-16S	83568	73143	87.53	69422	54018	64.64	53834	64.42
C62157-16S	72529	63451	87.48	59739	45612	62.89	45422	62.63
C62158-16S	84624	72934	86.19	68927	54380	64.26	54153	63.99
C62159-16S	103638	89176	86.05	85109	65208	62.92	64846	62.57
C6215A-16S	87121	76477	87.78	73150	58704	67.38	58564	67.22
C6215B-16S	50267	44184	87.9	41220	30680	61.03	30656	60.99
C6215C-16S	81086	71642	88.35	68186	54506	67.22	54226	66.87
C6215D-16S	62063	54254	87.42	51475	40441	65.16	40220	64.81
C6215E-16S	72868	63946	87.76	60379	47549	65.25	47549	65.25
C6215F-16S	91186	80413	88.19	76874	61393	67.33	61186	67.1
C6215G-16S	126522	108200	85.52	104207	84581	66.85	84082	66.46
C6215I-16S	102836	90049	87.57	86633	69847	67.92	69316	67.4
C6215J-16S	72342	62366	86.21	58687	42235	58.38	42057	58.14
C6215K-16S	75587	65315	86.41	62733	49716	65.77	49568	65.58
C6215L-16S	51436	43613	84.79	41344	31378	61	31115	60.49
C6215M-16S	79526	68391	86	65278	51145	64.31	50810	63.89
C6215N-16S	102202	87041	85.17	82729	62769	61.42	62685	61.33
C6215O-16S	106140	95206	89.7	90818	73878	69.6	73619	69.36
C6215P-16S	125817	113049	89.85	108057	88958	70.7	88920	70.67
C6215Q-16S	90711	82247	90.67	78112	63610	70.12	63590	70.1
C6215R-16S	88515	79416	89.72	76189	64056	72.37	63858	72.14
C6215S-16S	58261	52029	89.3	49640	40463	69.45	40384	69.32
C6215T-16S	89164	80968	90.81	76863	61397	68.86	61275	68.72
C6215V-16S	129537	118071	91.15	113598	94942	73.29	94848	73.22
C6215W-16S	61404	55417	90.25	51370	37363	60.85	37297	60.74
C6215X-16S	99066	89702	90.55	84778	67851	68.49	67710	68.35
C6215Y-16S	85833	76452	89.07	73462	59475	69.29	59263	69.04
C6215Z-16S	133525	121102	90.7	115315	93549	70.06	93472	70
C62160-16S	66314	59445	89.64	56993	46579	70.24	46329	69.86
C62161-16S	51124	44432	86.91	41731	30960	60.56	30867	60.38
C62162-16S	71739	64230	89.53	60754	47586	66.33	47554	66.29
C62163-16S	68003	60382	88.79	57086	44525	65.48	44361	65.23
C62164-16S	88197	77186	87.52	74131	60307	68.38	60056	68.09
C62166-16S	79441	70319	88.52	67477	55503	69.87	55386	69.72
C62167-16S	89049	77783	87.35	73976	58286	65.45	58090	65.23
C62168-16S	109483	98845	90.28	94638	77815	71.07	77508	70.79
C62169-16S	126672	113544	89.64	108722	88802	70.1	88177	69.61
C6216A-16S	31993	28700	89.71	26221	19446	60.78	19446	60.78
C6216B-16S	110473	100325	90.81	95241	77613	70.26	77564	70.21
C6216C-16S	51785	46374	89.55	43538	34727	67.06	34670	66.95
C6216D-16S	79123	71644	90.55	66831	52123	65.88	52059	65.8
C6216E-16S	132028	119855	90.78	113577	90592	68.62	90473	68.53
C6216F-16S	131261	118552	90.32	113844	94055	71.65	93785	71.45
C6216G-16S	100481	91664	91.23	86404	68514	68.19	68488	68.16
C6216H-16S	68246	61834	90.6	58825	49839	73.03	49665	72.77
C6216K-16S	86218	78687	91.27	74894	59818	69.38	59364	68.85
C6216M-16S	130311	120179	92.22	115975	97045	74.47	96802	74.29
C6216N-16S	34543	31394	90.88	29537	23646	68.45	23614	68.36
C6216O-16S	67940	61875	91.07	58796	46654	68.67	46577	68.56
C6216Q-16S	83039	76296	91.88	72518	58784	70.79	58548	70.51
C6216S-16S	122997	112590	91.54	107704	88394	71.87	88036	71.58
C6216T-16S	120421	109582	91	105388	87414	72.59	87117	72.34
C6216U-16S	78824	72331	91.76	68065	53765	68.21	53629	68.04
C6216X-16S	48375	44465	91.92	41998	33414	69.07	33290	68.82
C6216Y-16S	72367	67186	92.84	62912	48668	67.25	48497	67.02
C6216Z-16S	52294	48181	92.13	45169	35956	68.76	35829	68.51
C62170-16S	111071	101610	91.48	97505	81518	73.39	81123	73.04
C62172-16S	119905	110838	92.44	107087	90481	75.46	90026	75.08
C62174-16S	108080	99637	92.19	95824	79340	73.41	78989	73.08
C62175-16S	119344	109447	91.71	106120	92198	77.25	91744	76.87
C62176-16S	48998	44241	90.29	41751	32985	67.32	32907	67.16
C62177-16S	90868	82595	90.9	78801	64216	70.67	63898	70.32
C6217A-16S	146060	132535	90.74	128795	110172	75.43	109675	75.09
C6217B-16S	65095	59041	90.7	56449	46204	70.98	46031	70.71
C6217C-16S	96458	86633	89.81	82867	68764	71.29	68698	71.22
C6217D-16S	108796	99369	91.34	94329	73768	67.8	73340	67.41
C6217F-16S	138245	125075	90.47	121804	105504	76.32	104798	75.81
C6217G-16S	106304	95743	90.07	92062	76459	71.92	76349	71.82
C6217H-16S	59013	53711	91.02	51310	41274	69.94	41207	69.83
C6217I-16S	64462	58997	91.52	54795	41063	63.7	40888	63.43
C6217L-16S	107068	97734	91.28	93445	77225	72.13	76965	71.88
C6217M-16S	25711	24462	95.14	23183	19365	75.32	18989	73.86
C6217N-16S	60103	57000	94.84	52668	39850	66.3	39547	65.8
C6217O-16S	41003	38777	94.57	35509	26568	64.8	26443	64.49
C6217P-16S	54748	51832	94.67	47877	36469	66.61	36224	66.16
C6217Q-16S	55503	52568	94.71	50169	41834	75.37	41430	74.64
C6217R-16S	109879	105046	95.6	99264	82124	74.74	81759	74.41
C6217S-16S	103139	98795	95.79	94537	79267	76.85	79036	76.63
C6217T-16S	108981	104358	95.76	99525	83613	76.72	83367	76.5
C6217U-16S	107031	102389	95.66	97477	79866	74.62	79409	74.19
C6217V-16S	86027	82019	95.34	76700	60406	70.22	60173	69.95
C6217W-16S	73317	69720	95.09	66466	54622	74.5	54453	74.27
C6217X-16S	90605	85740	94.63	81414	65739	72.56	65522	72.32
C6217Y-16S	94606	89540	94.65	84253	67509	71.36	67300	71.14
C6217Z-16S	81935	77836	95	73304	59937	73.15	59764	72.94
C62180-16S	111155	105756	95.14	99137	78495	70.62	78145	70.3
C62181-16S	100015	95099	95.08	90592	73251	73.24	73004	72.99
C62182-16S	109929	104207	94.79	99325	81355	74.01	81119	73.79
C62183-16S	144176	137331	95.25	129540	102734	71.26	101859	70.65
C62184-16S	173994	152164	87.45	147393	124976	71.83	123023	70.71
C62185-16S	69988	60831	86.92	58088	45477	64.98	45137	64.49
C62186-16S	99750	89243	89.47	85727	72034	72.21	71684	71.86
C62187-16S	153807	137712	89.54	132503	111509	72.5	110343	71.74
C62188-16S	67732	59220	87.43	56590	44884	66.27	44650	65.92
C62189-16S	129419	111517	86.17	108665	93006	71.86	92131	71.19
C6218A-16S	120925	105606	87.33	101917	83859	69.35	83585	69.12
C6218B-16S	75669	65782	86.93	62086	45203	59.74	45203	59.74
C6218C-16S	112454	99978	88.91	95339	74751	66.47	74298	66.07
C6218D-16S	41523	37286	89.8	34868	27286	65.71	27134	65.35
C6218E-16S	144394	128546	89.02	124852	109060	75.53	107183	74.23
C6218F-16S	186375	160568	86.15	156761	131139	70.36	130225	69.87
C6218G-16S	121802	103862	85.27	99272	75803	62.23	75537	62.02
C6218H-16S	68856	61303	89.03	57885	45788	66.5	45689	66.35
C6218I-16S	122806	107717	87.71	103970	86568	70.49	85224	69.4
C6218J-16S	136166	121852	89.49	117538	97034	71.26	96451	70.83
C6218K-16S	65012	56140	86.35	53876	43733	67.27	43683	67.19
C6218L-16S	150533	133527	88.7	128653	106669	70.86	100852	67
C6218M-16S	80271	70526	87.86	66800	51580	64.26	51315	63.93
C6218N-16S	108430	94579	87.23	91437	75857	69.96	75539	69.67
C6218O-16S	111213	97135	87.34	93591	74330	66.84	74246	66.76
C6218P-16S	141508	126606	89.47	120771	98602	69.68	98097	69.32
C6218Q-16S	136642	119923	87.76	115983	94755	69.35	94360	69.06
C6218R-16S	76978	68906	89.51	65856	54111	70.29	53469	69.46
C6218S-16S	37712	33663	89.26	31332	23114	61.29	23114	61.29
C6218T-16S	153487	129609	84.44	125632	102385	66.71	102079	66.51
C6218U-16S	106808	96550	90.4	92868	76209	71.35	75695	70.87
C6218V-16S	79546	66637	83.77	63986	50793	63.85	50444	63.41
C6218W-16S	50535	44827	88.7	42145	32606	64.52	32526	64.36
C6218X-16S	93683	81193	86.67	77542	60758	64.85	60478	64.56
C6218Y-16S	192279	171506	89.2	165661	139618	72.61	139039	72.31
C6218Z-16S	150321	130184	86.6	126264	105257	70.02	104261	69.36
C62190-16S	123850	106604	86.08	103340	84956	68.6	84449	68.19
C62191-16S	176135	153726	87.28	148371	119706	67.96	119338	67.75
C62192-16S	118457	106362	89.79	102307	84850	71.63	84658	71.47
C62193-16S	198816	170795	85.91	164837	133941	67.37	133004	66.9
C62194-16S	116844	103284	88.39	98806	78918	67.54	78489	67.17
C62195-16S	186436	159421	85.51	153811	122567	65.74	121473	65.16
C62196-16S	69550	62759	90.24	59380	47873	68.83	47373	68.11
C62197-16S	157463	135634	86.14	130511	102775	65.27	102171	64.89
C62198-16S	208432	179736	86.23	172827	137209	65.83	136476	65.48
C62199-16S	28081	25037	89.16	23161	16730	59.58	16680	59.4
C6219A-16S	49734	42514	85.48	40230	30283	60.89	30179	60.68
C6219B-16S	52484	45285	86.28	43171	32701	62.31	32701	62.31
C6219C-16S	67550	57125	84.57	54321	38618	57.17	38603	57.15
C6219D-16S	185200	160096	86.44	155314	126859	68.5	125897	67.98
C6219E-16S	168877	144972	85.84	139197	107981	63.94	107324	63.55
C6219F-16S	157315	132157	84.01	127077	98033	62.32	97674	62.09
C6219G-16S	168406	142777	84.78	136981	104002	61.76	103413	61.41
C6219H-16S	66370	58785	88.57	55501	41500	62.53	41475	62.49
C6219I-16S	141169	125471	88.88	120864	99564	70.53	99178	70.25
C6219J-16S	180455	160665	89.03	155222	129535	71.78	128682	71.31
C6219K-16S	126790	113777	89.74	108887	86985	68.61	86741	68.41
C6219M-16S	133683	118864	88.91	112892	86360	64.6	85706	64.11
C6219N-16S	143254	125970	87.93	121513	100069	69.85	99928	69.76
C6219O-16S	109496	98145	89.63	94381	76685	70.03	76519	69.88
C6219P-16S	171713	153384	89.33	148832	125020	72.81	124396	72.44
C6219Q-16S	172061	152505	88.63	145519	112786	65.55	111521	64.81
C6219R-16S	110863	97461	87.91	94232	76173	68.71	76150	68.69
C6219S-16S	189631	170655	89.99	164753	137230	72.37	136633	72.05
C6219T-16S	103304	89506	86.64	85554	66274	64.15	66176	64.06
C6219U-16S	190453	169414	88.95	164244	136944	71.9	135955	71.39
C6219W-16S	57988	51686	89.13	49326	39589	68.27	39522	68.16
C6219X-16S	147005	130559	88.81	126834	106868	72.7	106422	72.39
C6219Y-16S	138335	124402	89.93	119955	99387	71.85	99256	71.75
C6219Z-16S	91638	81305	88.72	77536	62440	68.14	62291	67.98
C621A0-16S	67194	60541	90.1	57700	46405	69.06	46405	69.06
C621A1-16S	127570	114900	90.07	110053	89667	70.29	89369	70.05
C621A2-16S	131486	117262	89.18	112994	92931	70.68	92590	70.42
C621A3-16S	95555	83300	87.17	78905	58255	60.96	57540	60.22
C621A4-16S	223710	199823	89.32	193683	160918	71.93	160378	71.69
C621A5-16S	159733	139304	87.21	135079	111763	69.97	111564	69.84
C621A6-16S	155028	136372	87.97	131706	108459	69.96	107982	69.65
C621A7-16S	128073	112747	88.03	109622	92389	72.14	92282	72.05
C621A8-16S	100398	86693	86.35	82935	65004	64.75	64821	64.56
C621AA-16S	78999	69516	88	66352	51508	65.2	51476	65.16
C621AB-16S	109753	95901	87.38	91816	72593	66.14	72448	66.01
C621AC-16S	107308	92958	86.63	88992	69041	64.34	68905	64.21
C621AD-16S	225054	198129	88.04	190914	150513	66.88	149207	66.3
C621AF-16S	104799	91859	87.65	88215	71110	67.85	70960	67.71
C621AG-16S	120416	105588	87.69	101805	81574	67.74	81520	67.7
C621AH-16S	88414	78590	88.89	75430	60063	67.93	60034	67.9
C621AI-16S	60989	53144	87.14	50475	38743	63.52	38725	63.5
C621AJ-16S	66025	56448	85.49	54334	45071	68.26	45005	68.16
C621AK-16S	132428	117346	88.61	112958	92157	69.59	91857	69.36
C621AL-16S	120236	105960	88.13	102131	81318	67.63	81114	67.46
C621AM-16S	103568	91068	87.93	87601	70139	67.72	70048	67.63
C621AN-16S	111651	98811	88.5	95361	77130	69.08	76897	68.87
C621AO-16S	112821	99145	87.88	94907	76000	67.36	75193	66.65
C621AP-16S	68936	59981	87.01	57360	44258	64.2	44258	64.2
C621AQ-16S	85620	76292	89.11	72989	57294	66.92	57294	66.92
C621AR-16S	83178	73532	88.4	69650	51767	62.24	51732	62.19
C621AT-16S	125866	111709	88.75	111558	107585	85.48	105181	83.57
C621AU-16S	64117	55518	86.59	52026	36973	57.66	36793	57.38
C621AW-16S	95928	81303	84.75	78149	63148	65.83	62863	65.53
C621AX-16S	85099	72331	85	68948	51806	60.88	51751	60.81
C621AY-16S	137658	120075	87.23	119674	109646	79.65	106110	77.08
C621AZ-16S	52049	44286	85.09	41858	30983	59.53	30909	59.38
C621B0-16S	58399	50154	85.88	47679	36485	62.48	36446	62.41
C621B1-16S	103329	89741	86.85	89449	82205	79.56	79497	76.94
C621B2-16S	92973	78957	84.92	75844	60165	64.71	59886	64.41
C621B3-16S	112827	98512	87.31	90146	57486	50.95	55946	49.59
C621B4-16S	42172	37647	89.27	35506	27124	64.32	27081	64.22
C621B5-16S	53395	47786	89.5	44999	33766	63.24	33766	63.24
C621B6-16S	54173	48559	89.64	46521	37764	69.71	37671	69.54
C621B7-16S	193369	172402	89.16	165733	137190	70.95	136970	70.83
C621B8-16S	122273	108971	89.12	105500	88151	72.09	87660	71.69
C621BA-16S	379473	335666	88.46	328717	282703	74.5	279055	73.54
C621BB-16S	101505	87260	85.97	83928	65924	64.95	65708	64.73
C621BC-16S	96052	84426	87.9	80657	65645	68.34	65490	68.18
C621BE-16S	62252	54730	87.92	52736	43740	70.26	43702	70.2
C621BF-16S	158642	138456	87.28	133733	109433	68.98	109227	68.85
C621BG-16S	234278	204723	87.38	198145	167718	71.59	166837	71.21
C621BH-16S	107713	96309	89.41	92096	73535	68.27	73307	68.06
C621BI-16S	104431	92976	89.03	88472	69890	66.92	69692	66.73
C621BJ-16S	104468	93731	89.72	87646	65990	63.17	65554	62.75
C621BK-16S	95035	83826	88.21	79613	62877	66.16	62787	66.07
C621BM-16S	91488	82404	90.07	78397	62913	68.77	62913	68.77
C621BN-16S	167351	146897	87.78	143134	125313	74.88	124780	74.56
C621BP-16S	173190	155119	89.57	148612	118480	68.41	118244	68.27
C621BS-16S	36203	32191	88.92	28221	18010	49.75	16573	45.78
C621BX-16S	124528	109303	87.77	104775	85532	68.68	85393	68.57
C621BY-16S	83767	73061	87.22	69422	54702	65.3	54271	64.79
C621C1-16S	95485	83344	87.28	79825	64043	67.07	63813	66.83
C621C2-16S	97500	85941	88.14	81711	62477	64.08	62170	63.76
C621C3-16S	81954	71945	87.79	68446	53495	65.27	53296	65.03
C621C4-16S	175221	154199	88	147894	119540	68.22	119322	68.1
C621C5-16S	66840	58877	88.09	55643	42460	63.52	42399	63.43
C621C6-16S	96479	85536	88.66	82287	66495	68.92	66385	68.81
C621C7-16S	86614	76252	88.04	72378	56301	65	56178	64.86
C621C8-16S	58233	51851	89.04	48982	36992	63.52	36895	63.36
C621C9-16S	107371	94371	87.89	90383	72960	67.95	72546	67.57
C621CA-16S	92126	81590	88.56	77829	62780	68.15	62684	68.04
C621CB-16S	94192	83513	88.66	79109	61493	65.28	61312	65.09
C621CC-16S	62262	54482	87.5	51428	39648	63.68	39512	63.46
C621CD-16S	115580	101466	87.79	97444	78385	67.82	78051	67.53
C621CE-16S	145772	129333	88.72	125043	105136	72.12	104959	72
C621CF-16S	105062	93813	89.29	89580	68035	64.76	67680	64.42
C621CI-16S	99215	87256	87.95	83696	68151	68.69	67796	68.33
C621CK-16S	108307	95807	88.46	91519	72851	67.26	72286	66.74
C621CL-16S	98368	90502	92	86340	70640	71.81	70556	71.73
C621CM-16S	117269	101063	86.18	96554	75394	64.29	75161	64.09
C621CU-16S	110138	101495	92.15	97550	80502	73.09	80250	72.86
C621CV-16S	77696	68798	88.55	64646	48621	62.58	48558	62.5
C621CW-16S	72653	64707	89.06	61538	47160	64.91	47125	64.86
C621CX-16S	71819	63302	88.14	60516	48776	67.92	48094	66.97
C621CY-16S	78895	70018	88.75	65881	50946	64.57	50829	64.43
C621CZ-16S	91318	81369	89.11	77531	60936	66.73	60761	66.54
C621D0-16S	73139	65340	89.34	62200	50319	68.8	49549	67.75
C621D2-16S	107523	95092	88.44	90980	73458	68.32	73174	68.05
C621D3-16S	55080	48895	88.77	46000	36119	65.58	36063	65.47
C621D5-16S	90225	78893	87.44	76462	66509	73.71	65764	72.89
C621D7-16S	63648	56738	89.14	53083	38255	60.1	38145	59.93
C621D8-16S	76003	67100	88.29	63740	50267	66.14	50066	65.87
C621D9-16S	138982	124087	89.28	117748	91415	65.77	91254	65.66
C621DA-16S	86094	76300	88.62	73299	61077	70.94	60926	70.77
C621DB-16S	57539	52573	91.37	50478	41647	72.38	41621	72.34
C621DC-16S	107440	98815	91.97	95496	82739	77.01	82311	76.61
C621DD-16S	99953	90952	90.99	88173	77027	77.06	76775	76.81
C621DE-16S	102590	93399	91.04	89672	75451	73.55	75319	73.42
C621DF-16S	72076	65896	91.43	62576	51465	71.4	51393	71.3
C621DG-16S	71462	65478	91.63	61672	49972	69.93	49841	69.74
C621DJ-16S	114136	103730	90.88	100476	88658	77.68	88475	77.52
C621DK-16S	108283	100204	92.54	96816	84605	78.13	84416	77.96
C621DL-16S	39281	36382	92.62	33897	26825	68.29	26758	68.12
C621DN-16S	132719	121747	91.73	117563	101996	76.85	101808	76.71
C621DO-16S	64255	59117	92	56679	47057	73.23	46981	73.12
C621DP-16S	99821	91639	91.8	87161	70477	70.6	70445	70.57
C621DR-16S	157310	144072	91.58	137570	113724	72.29	113500	72.15
C621DS-16S	89094	81110	91.04	77432	63294	71.04	63162	70.89
C621DT-16S	126558	115163	91	111567	96969	76.62	96564	76.3
C621DU-16S	47300	42796	90.48	40284	31672	66.96	31642	66.9
C621DV-16S	191125	173342	90.7	167529	142312	74.46	141654	74.12
C621DW-16S	88214	80253	90.98	76774	63355	71.82	63176	71.62
C621E0-16S	116243	105370	90.65	101339	85760	73.78	85466	73.52
C621E2-16S	103990	94003	90.4	90165	75796	72.89	75686	72.78
C621E4-16S	109816	99410	90.52	96393	84391	76.85	84263	76.73
C621E7-16S	95520	87823	91.94	83907	68566	71.78	68537	71.75
C621E8-16S	130939	118762	90.7	114743	97275	74.29	97137	74.18
C621E9-16S	111483	99735	89.46	95844	80973	72.63	80894	72.56
C621EA-16S	116894	103722	88.73	101591	92886	79.46	90639	77.54
C621EB-16S	73869	67075	90.8	64386	54141	73.29	54082	73.21
C621EC-16S	88615	79964	90.24	76925	64343	72.61	64201	72.45
C621ED-16S	112009	100136	89.4	97451	86552	77.27	86543	77.26
C621EE-16S	135897	122187	89.91	117074	97329	71.62	97014	71.39
C621EF-16S	132436	119533	90.26	115261	97508	73.63	97215	73.41
C621EG-16S	145448	130802	89.93	126249	106829	73.45	106386	73.14
C621EI-16S	92290	82051	88.91	79506	69960	75.8	69827	75.66
C621EJ-16S	47838	43044	89.98	39866	29529	61.73	29433	61.53
C621EN-16S	58223	52459	90.1	49470	38772	66.59	38734	66.53
C621EQ-16S	82754	74462	89.98	70632	55538	67.11	55486	67.05
C621ER-16S	48242	43253	89.66	41147	33812	70.09	33788	70.04
C621ES-16S	30845	27669	89.7	25182	18512	60.02	18486	59.93
C621ET-16S	41627	37659	90.47	35868	29069	69.83	29026	69.73
C621EU-16S	81632	73278	89.77	69555	55520	68.01	55496	67.98
C621EV-16S	114033	102589	89.96	99303	86026	75.44	85627	75.09
C621EW-16S	121712	109649	90.09	105357	87110	71.57	86958	71.45
C621EX-16S	101458	91521	90.21	87673	71803	70.77	71485	70.46
C621EY-16S	129677	119177	91.9	114865	96259	74.23	95820	73.89
C621EZ-16S	96520	87859	91.03	84155	72097	74.7	71643	74.23
C621F0-16S	57916	53364	92.14	50256	40250	69.5	40168	69.36
C621F1-16S	73899	65960	89.26	62695	52399	70.91	52375	70.87
C621F3-16S	92238	85079	92.24	81273	67633	73.32	67450	73.13
C621F4-16S	60540	55196	91.17	52225	42354	69.96	42311	69.89
C621F5-16S	77869	70463	90.49	67532	57778	74.2	57580	73.94
C621F6-16S	51362	46835	91.19	44328	36331	70.74	36196	70.47
C621F7-16S	70102	63987	91.28	60900	49838	71.09	49835	71.09
C621FA-16S	97796	89303	91.32	85030	68915	70.47	68736	70.29
C621FC-16S	118070	78383	66.39	75261	62516	52.95	62362	52.82
C621FD-16S	133920	89554	66.87	86115	72146	53.87	72146	53.87
C621FE-16S	107725	72526	67.33	69833	58696	54.49	58608	54.41
C621FF-16S	100125	65286	65.2	62652	51628	51.56	51606	51.54
C621FG-16S	118374	78524	66.34	75133	61974	52.35	61974	52.35
C621FH-16S	77897	52443	67.32	50117	40620	52.15	40620	52.15
C621FI-16S	69360	46622	67.22	44236	35180	50.72	35180	50.72
C621FJ-16S	89949	59733	66.41	57510	47278	52.56	47278	52.56
C621FK-16S	133416	91648	68.69	88055	72026	53.99	71958	53.94
C621FL-16S	60446	40234	66.56	38140	31440	52.01	31440	52.01
C621FM-16S	68102	45841	67.31	43199	33928	49.82	33928	49.82
C621FN-16S	62237	40475	65.03	38442	30889	49.63	30889	49.63
C621FO-16S	94275	62718	66.53	60224	50499	53.57	50499	53.57
C621FP-16S	117772	104004	88.31	100759	82503	70.05	82401	69.97
C621FQ-16S	99421	67431	67.82	64965	53900	54.21	53900	54.21
C621FR-16S	114876	77868	67.78	75485	64281	55.96	64277	55.95
C621FS-16S	83258	54877	65.91	51795	40591	48.75	40579	48.74
C621FT-16S	52399	34644	66.12	32240	24135	46.06	24135	46.06
C621FU-16S	56012	37702	67.31	35267	27211	48.58	27211	48.58
C621FV-16S	136521	120776	88.47	116802	92866	68.02	92819	67.99
C621FW-16S	71529	47240	66.04	44517	35385	49.47	35385	49.47
C621FX-16S	80280	53234	66.31	50434	39277	48.93	39238	48.88
C621FY-16S	110432	74091	67.09	71326	58860	53.3	58860	53.3
C621FZ-16S	85387	56128	65.73	53547	41620	48.74	41620	48.74
C621G0-16S	93261	61162	65.58	58104	44622	47.85	44622	47.85
C621G1-16S	90162	58897	65.32	56487	46407	51.47	46407	51.47
C621G2-16S	105353	92903	88.18	89037	68925	65.42	68861	65.36
C621G3-16S	83691	73162	87.42	69870	53069	63.41	53051	63.39
C621G4-16S	79164	51932	65.6	48931	37374	47.21	37374	47.21
C621G5-16S	79980	53292	66.63	50615	39822	49.79	39742	49.69
C621G6-16S	92249	60222	65.28	57530	44550	48.29	44550	48.29
C621G7-16S	89427	59095	66.08	56341	45207	50.55	45207	50.55
C621G8-16S	121319	80120	66.04	77124	63689	52.5	63689	52.5
C621G9-16S	90596	61094	67.44	58464	47579	52.52	47579	52.52
C621GA-16S	84819	55690	65.66	53258	43021	50.72	43021	50.72
C621GB-16S	94857	63304	66.74	60504	49010	51.67	49010	51.67
C621GC-16S	85663	57423	67.03	54774	44223	51.62	44152	51.54
C621GD-16S	136907	90855	66.36	87148	70335	51.37	70261	51.32
C621GE-16S	102620	67715	65.99	64717	51933	50.61	51933	50.61
C621GF-16S	72049	48205	66.91	46544	39440	54.74	39330	54.59
C621GG-16S	75971	49884	65.66	47349	37694	49.62	37610	49.51
C621GH-16S	62556	41684	66.63	39759	31698	50.67	31658	50.61
C621GI-16S	47303	30939	65.41	29263	23084	48.8	23084	48.8
C621GJ-16S	58892	38980	66.19	37300	30726	52.17	30680	52.1
C621GK-16S	92419	61704	66.77	58811	45916	49.68	45707	49.46
C621GL-16S	118619	106159	89.5	99274	73495	61.96	72930	61.48
C621GM-16S	36498	32840	89.98	29421	20477	56.1	20460	56.06
C621GN-16S	117170	104297	89.01	98391	75272	64.24	74925	63.95
C621GO-16S	132866	122339	92.08	116163	93156	70.11	92555	69.66
C621GP-16S	128492	114358	89	108754	84040	65.4	83540	65.02
C621GQ-16S	151644	136068	89.73	130095	106405	70.17	106106	69.97
C621GR-16S	88366	81017	91.68	76747	61801	69.94	61651	69.77
C621GS-16S	82593	75283	91.15	71459	57440	69.55	57253	69.32
C621GT-16S	92514	83354	90.1	79242	63962	69.14	63868	69.04
C621GU-16S	104909	95451	90.98	90817	73468	70.03	73255	69.83
C621GV-16S	107513	97489	90.68	91926	71992	66.96	71886	66.86
C621GW-16S	101219	91683	90.58	84792	58049	57.35	57078	56.39
C621GX-16S	144427	134022	92.8	127447	98827	68.43	98491	68.19
C621H1-16S	156346	143897	92.04	137016	110515	70.69	110046	70.39
C621H2-16S	109789	96984	88.34	92160	69419	63.23	69060	62.9
C621H4-16S	121314	109089	89.92	104733	82901	68.34	82244	67.79
C621H5-16S	69735	63708	91.36	59125	45537	65.3	45424	65.14
C621H6-16S	31447	28167	89.57	25571	18480	58.77	18436	58.63
C621H7-16S	87236	77990	89.4	72785	53738	61.6	53427	61.24
C621H8-16S	70827	64553	91.14	61198	49447	69.81	49194	69.46
C621H9-16S	134667	119410	88.67	116052	98419	73.08	97679	72.53
C621HA-16S	73286	67096	91.55	62937	49275	67.24	49142	67.06
C621HB-16S	106306	96714	90.98	90739	70142	65.98	70020	65.87
C621HC-16S	104787	94691	90.37	90732	75052	71.62	75016	71.59
C621HD-16S	113185	102812	90.84	98410	80353	70.99	80153	70.82
C621HE-16S	99773	89771	89.98	84781	66906	67.06	66769	66.92
C621HF-16S	68825	62421	90.7	57815	43342	62.97	43229	62.81
C621HG-16S	84318	76952	91.26	72364	56077	66.51	55902	66.3
C621HH-16S	87443	80258	91.78	76051	60430	69.11	60210	68.86
C621HI-16S	67501	61553	91.19	57914	46090	68.28	45883	67.97
C621HK-16S	102074	92415	90.54	88424	69977	68.56	69144	67.74
C621HL-16S	102526	91930	89.67	85441	61658	60.14	61459	59.94
C621HM-16S	38441	34250	89.1	30928	21509	55.95	21464	55.84
C621HN-16S	247225	226350	91.56	219287	189423	76.62	188696	76.33
C621HO-16S	200351	186271	92.97	180168	145901	72.82	140375	70.06
C621HP-16S	97867	88512	90.44	83723	67754	69.23	67716	69.19
C621HS-16S	148002	130739	88.34	124091	94900	64.12	94390	63.78
C621HT-16S	136429	121279	88.9	115229	87313	64	86285	63.25
C621HU-16S	128586	115040	89.47	109076	83035	64.58	82759	64.36
C621HW-16S	137305	126337	92.01	120390	91926	66.95	91048	66.31
C621HX-16S	218130	204000	93.52	197410	166878	76.5	166281	76.23
C621HY-16S	123068	110354	89.67	104555	80911	65.74	80577	65.47
C621HZ-16S	125880	114430	90.9	109549	89815	71.35	89223	70.88
C621I0-16S	120303	108691	90.35	104123	83574	69.47	82851	68.87
C621I1-16S	131661	117950	89.59	113519	91528	69.52	90376	68.64
C621I2-16S	116283	104889	90.2	99089	76800	66.05	76449	65.74
C621I3-16S	64251	57948	90.19	55197	44983	70.01	44789	69.71
C621I4-16S	49445	44214	89.42	42124	33777	68.31	33514	67.78
C621I5-16S	102447	85457	83.42	81615	65580	64.01	65305	63.75
C621I6-16S	103405	88114	85.21	84351	66987	64.78	66763	64.56
C621I7-16S	82555	70039	84.84	65993	50138	60.73	49955	60.51
C621I8-16S	82599	68244	82.62	65365	52062	63.03	51593	62.46
C621I9-16S	59919	49706	82.96	45582	29987	50.05	29891	49.89
C621IA-16S	85969	70081	81.52	64533	43198	50.25	42867	49.86
C621IB-16S	48455	39658	81.85	35185	21518	44.41	21394	44.15
C621IC-16S	138206	119805	86.69	116536	99538	72.02	99288	71.84
C621ID-16S	67508	57961	85.86	54407	41558	61.56	41514	61.49
C621IE-16S	83161	68743	82.66	65171	48829	58.72	48699	58.56
C621IF-16S	71620	59528	83.12	57308	45207	63.12	44940	62.75
C621IG-16S	37611	32131	85.43	29276	19907	52.93	19840	52.75
C621IH-16S	53225	45650	85.77	41749	29020	54.52	28856	54.22
C621II-16S	113966	96925	85.05	90504	64350	56.46	64248	56.37
C621IJ-16S	78261	66600	85.1	63335	47023	60.08	46602	59.55
C621IK-16S	145409	121823	83.78	118655	102350	70.39	101748	69.97
C621IL-16S	164434	140047	85.17	134440	109154	66.38	108689	66.1
C621IM-16S	47227	39619	83.89	37360	25967	54.98	25890	54.82
C621IN-16S	60056	49198	81.92	47021	34489	57.43	34365	57.22
C621IO-16S	68830	57201	83.1	53598	36925	53.65	36834	53.51
C621IP-16S	99132	82510	83.23	77362	52608	53.07	52340	52.8
C621IQ-16S	172258	139706	81.1	132393	92315	53.59	91580	53.16
C621IR-16S	119612	98068	81.99	92930	67388	56.34	66616	55.69
C621IS-16S	136789	116007	84.81	112363	94279	68.92	93856	68.61
C621IT-16S	84854	70046	82.55	66472	48654	57.34	48548	57.21
C621IU-16S	105030	90752	86.41	86477	68542	65.26	68437	65.16
C621IV-16S	107098	91161	85.12	86760	67670	63.19	67655	63.17
C621IW-16S	146260	116820	79.87	110814	80693	55.17	79695	54.49
C621IX-16S	88077	73116	83.01	68654	48733	55.33	48386	54.94
C621IY-16S	121632	100690	82.78	94372	65477	53.83	64261	52.83
C621IZ-16S	77233	64077	82.97	59740	40688	52.68	40360	52.26
C621J0-16S	169870	139234	81.97	129982	88444	52.07	86441	50.89
C621J1-16S	49337	39356	79.77	35896	23185	46.99	23071	46.76
C621J2-16S	77646	63886	82.28	60149	41902	53.97	41629	53.61
C621J3-16S	210658	176256	83.67	170393	135716	64.42	134071	63.64
C621J4-16S	95146	77525	81.48	72491	50742	53.33	50266	52.83
C621J5-16S	89305	69589	77.92	66213	50649	56.71	49817	55.78
C621J6-16S	169394	134381	79.33	126124	84316	49.78	82512	48.71
C621J7-16S	158480	127278	80.31	120961	87095	54.96	85996	54.26
C621J8-16S	71897	60215	83.75	57172	45058	62.67	44898	62.45
C621J9-16S	102234	85918	84.04	82158	63332	61.95	62893	61.52
C621JA-16S	96151	80060	83.26	74924	52257	54.35	52012	54.09
C621JB-16S	87296	70060	80.26	64885	42433	48.61	42237	48.38
C621JC-16S	96867	78384	80.92	73155	48714	50.29	48517	50.09
C621JD-16S	70166	57797	82.37	53913	36142	51.51	36012	51.32
C621JE-16S	88787	71797	80.86	66505	43738	49.26	43309	48.78
C621JF-16S	96341	78128	81.1	73418	52066	54.04	51807	53.77
C621JG-16S	82998	68152	82.11	64286	44865	54.06	44694	53.85
C621JH-16S	70547	58664	83.16	54741	37755	53.52	37427	53.05
C621JI-16S	73014	59410	81.37	55021	35178	48.18	35084	48.05
C621JJ-16S	88314	72430	82.01	68096	47189	53.43	46707	52.89
C621JK-16S	144279	119292	82.68	113236	80352	55.69	79499	55.1
C621JL-16S	138668	113209	81.64	108111	79848	57.58	78355	56.51
C621JM-16S	117911	96533	81.87	91485	62629	53.12	62157	52.72
C621JN-16S	102425	66543	64.97	63867	51127	49.92	51100	49.89
C621JO-16S	113858	73214	64.3	69990	53059	46.6	53032	46.58
C621JP-16S	55233	36375	65.86	34762	28342	51.31	28342	51.31
C621JQ-16S	41925	28080	66.98	26235	20157	48.08	20157	48.08
C621JR-16S	55355	37592	67.91	35724	28350	51.21	28350	51.21
C621JS-16S	48690	31768	65.25	29766	22882	47	22866	46.96
C621JT-16S	78408	72479	92.44	68374	53907	68.75	53759	68.56
C621JU-16S	86271	79273	91.89	75643	61239	70.98	60869	70.56
C621JV-16S	59096	53707	90.88	50431	40677	68.83	40110	67.87
C621JW-16S	124098	113843	91.74	110258	95733	77.14	94112	75.84
C621JX-16S	64253	53390	83.09	49812	34717	54.03	34717	54.03
C621JY-16S	478107	437497	91.51	428390	381557	79.81	376891	78.83
C621JZ-16S	1142483	1045021	91.47	1028038	918980	80.44	905808	79.28
C621K0-16S	93312	85451	91.58	80995	64030	68.62	63823	68.4
C621K1-16S	89830	82233	91.54	78061	62969	70.1	62769	69.88
C621K2-16S	166383	152668	91.76	147318	122249	73.47	121323	72.92
C621K3-16S	21197	19395	91.5	18090	14350	67.7	14118	66.6
C621K4-16S	75167	61348	81.62	57723	39573	52.65	39530	52.59
C621K5-16S	27525	25322	92	23079	16884	61.34	16884	61.34
C621K6-16S	55850	51121	91.53	48877	41412	74.15	41021	73.45
C621K7-16S	60516	55288	91.36	52102	39615	65.46	39577	65.4
C621K8-16S	51513	47384	91.98	45092	36585	71.02	36575	71
C621K9-16S	33925	30971	91.29	28358	20838	61.42	20838	61.42
C621KA-16S	35446	32409	91.43	29945	22204	62.64	22204	62.64
C621KB-16S	47550	43274	91.01	40639	32240	67.8	32096	67.5
C621KC-16S	53791	49779	92.54	46971	36954	68.7	36954	68.7
C621KD-16S	56422	51439	91.17	49291	41379	73.34	41195	73.01
C621KE-16S	90039	82132	91.22	78341	63743	70.79	63356	70.37
C621KF-16S	86156	79197	91.92	75622	61994	71.96	61713	71.63
C621KG-16S	53664	49443	92.13	46409	35748	66.61	35701	66.53
C621KH-16S	68402	62561	91.46	58665	44954	65.72	44864	65.59
C621KI-16S	34292	31084	90.65	29008	22157	64.61	22037	64.26
C621KJ-16S	95243	86069	90.37	83257	72104	75.71	71286	74.85
C621KK-16S	31619	28883	91.35	27596	23701	74.96	23337	73.81
C621KL-16S	49278	44742	90.8	41852	31713	64.36	31700	64.33
C621KM-16S	81757	74248	90.82	70747	57955	70.89	57665	70.53
C621KN-16S	97183	88630	91.2	83733	66097	68.01	65997	67.91
C621KO-16S	60262	53696	89.1	51232	42416	70.39	42111	69.88
C621KP-16S	60831	55850	91.81	52094	39820	65.46	39790	65.41
C621KQ-16S	51640	47703	92.38	45171	36648	70.97	36373	70.44
C621KR-16S	65646	60516	92.19	58319	49482	75.38	49382	75.22
C621KS-16S	40793	37846	92.78	35114	26431	64.79	26326	64.54
C621KT-16S	56245	51344	91.29	47702	35564	63.23	35439	63.01
C621KU-16S	86214	79462	92.17	76470	64481	74.79	64193	74.46
C621KV-16S	76313	70259	92.07	66333	52587	68.91	52561	68.88
C621KW-16S	82524	75625	91.64	73359	63861	77.38	62995	76.34
C621KX-16S	49464	46381	93.77	44508	39064	78.97	38208	77.24
C621KY-16S	36236	32975	91	30740	23433	64.67	23421	64.63
C621KZ-16S	55448	50941	91.87	47551	36781	66.33	36706	66.2
C621L0-16S	53856	49322	91.58	46090	35353	65.64	35279	65.51
C621L1-16S	68026	61278	90.08	57898	46361	68.15	46188	67.9
C621L2-16S	98908	89179	90.16	87137	78002	78.86	76188	77.03
C621L3-16S	90385	82039	90.77	78582	66699	73.79	66519	73.6
C621L4-16S	59848	54982	91.87	53308	46796	78.19	43137	72.08
C621L5-16S	50956	46834	91.91	45466	40936	80.34	40453	79.39
C621L6-16S	33104	29700	89.72	28660	25849	78.08	25448	76.87
C621L7-16S	49624	44511	89.7	43283	39359	79.31	38708	78
C621L8-16S	44094	39042	88.54	36613	28774	65.26	28736	65.17
C621L9-16S	100651	91617	91.02	87027	69228	68.78	68879	68.43
C621LA-16S	102059	92692	90.82	88585	71421	69.98	71280	69.84
C621LB-16S	58232	53219	91.39	49480	36114	62.02	36104	62
C621LC-16S	132055	121328	91.88	115451	88314	66.88	87230	66.06
C621LD-16S	109326	99734	91.23	96138	78611	71.91	78369	71.68
C621LE-16S	64087	58310	90.99	55420	43733	68.24	43728	68.23
C621LF-16S	110659	100723	91.02	96143	75330	68.07	74891	67.68
C621LG-16S	98421	88843	90.27	84889	64922	65.96	64840	65.88
C621LH-16S	60450	55863	92.41	52639	41113	68.01	41050	67.91
C621LI-16S	65755	60915	92.64	57347	44731	68.03	44715	68
C621LJ-16S	68184	63384	92.96	60444	48809	71.58	48809	71.58
C621LK-16S	41869	38526	92.02	35882	26531	63.37	26505	63.3
C621LL-16S	62384	57694	92.48	54406	42986	68.91	42936	68.83
C621LM-16S	44304	40858	92.22	38622	29744	67.14	29675	66.98
C621LN-16S	101356	93990	92.73	89920	72489	71.52	71670	70.71
C621LO-16S	84694	78209	92.34	74609	58912	69.56	58883	69.52
C621LP-16S	65091	58650	90.1	56031	43917	67.47	43646	67.05
C621LQ-16S	34401	31338	91.1	29198	21755	63.24	21715	63.12
C621LR-16S	68804	63416	92.17	62231	56097	81.53	55933	81.29
C621LS-16S	60297	55255	91.64	53259	44326	73.51	44092	73.12
C621LT-16S	96321	88215	91.58	84798	68803	71.43	68615	71.24
C621LU-16S	81721	74780	91.51	71996	58821	71.98	58660	71.78
C621LV-16S	128489	117454	91.41	113235	91502	71.21	91373	71.11
C621LW-16S	164362	148885	90.58	144541	120828	73.51	120287	73.18
C621LX-16S	76667	70645	92.15	68542	58060	75.73	57260	74.69
C621LY-16S	68744	62607	91.07	60945	54561	79.37	53725	78.15
C621LZ-16S	31563	29027	91.97	26977	20879	66.15	20868	66.12
C621M0-16S	60648	54958	90.62	52653	42916	70.76	42268	69.69
C621M1-16S	88945	81609	91.75	78314	62509	70.28	62447	70.21
C621M2-16S	59933	54696	91.26	51739	38867	64.85	38846	64.82
C621M3-16S	136360	125585	92.1	122358	104851	76.89	104157	76.38
C621M4-16S	103710	94064	90.7	90750	75745	73.04	75242	72.55
C621M5-16S	49144	44555	90.66	43539	38821	78.99	38242	77.82
C621M6-16S	64687	57581	89.01	55150	45163	69.82	44872	69.37
C621M7-16S	33917	30649	90.36	28713	22244	65.58	22200	65.45
C621M8-16S	31480	28497	90.52	26268	18917	60.09	18887	60
C621M9-16S	79182	71136	89.84	67921	53332	67.35	53212	67.2
C621MA-16S	60850	54070	88.86	50483	36332	59.71	36227	59.53
C621MB-16S	86990	77702	89.32	73482	54915	63.13	54839	63.04
C621MC-16S	215233	191455	88.95	184305	145997	67.83	145631	67.66
C621MD-16S	36553	32771	89.65	30888	23008	62.94	22894	62.63
C621ME-16S	191157	172532	90.26	166047	133255	69.71	132424	69.27
C621MF-16S	58317	53134	91.11	49733	37218	63.82	37062	63.55
C621MG-16S	75439	67774	89.84	64512	49096	65.08	49096	65.08
C621MH-16S	127624	115592	90.57	111262	89133	69.84	88482	69.33
C621MI-16S	104539	94337	90.24	90673	70764	67.69	70530	67.47
C621MJ-16S	71777	63986	89.15	60123	43620	60.77	43572	60.7
C621MK-16S	169949	152675	89.84	146616	113196	66.61	112631	66.27
C621ML-16S	59992	53752	89.6	50496	37181	61.98	37176	61.97
C621MM-16S	98051	88394	90.15	84997	67642	68.99	67101	68.43
C621MN-16S	39940	35318	88.43	33057	22914	57.37	22914	57.37
C621MO-16S	61097	55189	90.33	52196	39279	64.29	38611	63.2
C621MP-16S	73064	65558	89.73	62249	45475	62.24	45339	62.05
C621MQ-16S	136549	121926	89.29	117180	89308	65.4	88986	65.17
C621MR-16S	34638	31294	90.35	29649	22546	65.09	22380	64.61
C621MS-16S	49367	43839	88.8	41116	29944	60.66	29542	59.84
C621MT-16S	46037	40868	88.77	38120	26609	57.8	26112	56.72
C621MU-16S	44808	40157	89.62	38297	28656	63.95	27524	61.43
C621MV-16S	86090	76833	89.25	73026	55511	64.48	53057	61.63
C621MW-16S	146902	131493	89.51	127924	110988	75.55	109411	74.48
C621MX-16S	175632	157153	89.48	150557	115727	65.89	112346	63.97
C621MY-16S	89256	79687	89.28	77364	64639	72.42	58347	65.37
C621MZ-16S	49018	44769	91.33	42385	28142	57.41	18852	38.46
C621N0-16S	38408	34322	89.36	30866	19787	51.52	19605	51.04
C621N1-16S	56250	50626	90	48568	36866	65.54	34323	61.02
C621N2-16S	34787	31053	89.27	27575	16421	47.2	16215	46.61
C621N3-16S	53869	48363	89.78	45340	33566	62.31	32853	60.99
C621N4-16S	90470	80656	89.15	76090	54642	60.4	54141	59.84
C621N5-16S	109504	98173	89.65	95968	82887	75.69	76656	70
C621N6-16S	54791	48874	89.2	45441	31187	56.92	30793	56.2
C621N7-16S	101080	89506	88.55	87169	75177	74.37	71661	70.9
C621N8-16S	35886	32244	89.85	29432	20018	55.78	19516	54.38
C621N9-16S	79637	69874	87.74	68340	59274	74.43	52683	66.15
C621NA-16S	44776	41857	93.48	40836	37633	84.05	36928	82.47
C621NB-16S	109669	98295	89.63	94930	79664	72.64	79567	72.55
C621NC-16S	132996	115665	86.97	111355	87059	65.46	84595	63.61
