# Supplementary material for: Soil Microbial Diversity and Network Organization Respond to Land Use and Agricultural Inputs Worldwide
Source: Glob Chang Biol. 2026 Jul 4;32(7):e70984. doi: 10.1111/gcb.70984 (PMC13332421; doi:10.1111/gcb.70984)
Supplement: Supplementary file 5 — Table S3: Summary of ITS amplicon sequencing data processing, showing read counts after filtering, denoising, and chimera removal, and the proportion of reads retained at each step. [file GCB-32-e70984-s001.xlsx]

## Sheet: Hoja1
Supplementary Table 3. Summary of ITS amplicon sequencing data processing, showing read counts after filtering, denoising, and chimera removal, and the proportion of reads retained at each step.
sample-id	input	filtered	percentage of input passed filter	denoised	non-chimeric	percentage of input non-chimeric
C62001-ITS	105795	98849	93.43	95409	77987	73.72
C62002-ITS	110602	104298	94.3	102366	84331	76.25
C62003-ITS	97898	87492	89.37	84323	67817	69.27
C62004-ITS	113831	105827	92.97	103438	74113	65.11
C62005-ITS	145495	134840	92.68	133392	108852	74.81
C62006-ITS	119285	99504	83.42	90432	71478	59.92
C62007-ITS	153186	144535	94.35	141661	122251	79.81
C62008-ITS	73842	66152	89.59	63735	55784	75.55
C62009-ITS	47088	43299	91.95	39857	35555	75.51
C6200B-ITS	159341	148890	93.44	145780	127984	80.32
C6200C-ITS	54285	50431	92.9	48822	44458	81.9
C6200D-ITS	112574	104514	92.84	102255	92255	81.95
C6200E-ITS	121877	111382	91.39	110046	105760	86.78
C6200F-ITS	124370	115013	92.48	113025	102542	82.45
C6200G-ITS	104371	95140	91.16	91731	82057	78.62
C6200H-ITS	158564	149110	94.04	147035	116945	73.75
C6200I-ITS	142943	127449	89.16	125297	104014	72.77
C6200K-ITS	92756	86848	93.63	84865	71137	76.69
C6200L-ITS	89468	83389	93.21	81574	58723	65.64
C6200N-ITS	72405	63289	87.41	58534	48056	66.37
C6200P-ITS	78740	72799	92.45	69294	58060	73.74
C6200R-ITS	93789	85482	91.14	81285	61215	65.27
C6200S-ITS	137036	122627	89.49	121575	113374	82.73
C6200T-ITS	179469	158103	88.09	155909	142001	79.12
C6200U-ITS	163274	140298	85.93	138562	126488	77.47
C6200V-ITS	104674	95898	91.62	90776	62347	59.56
C6200X-ITS	70141	63440	90.45	61782	55504	79.13
C6200Y-ITS	274050	252959	92.3	249477	189146	69.02
C6200Z-ITS	55709	50144	90.01	49215	47174	84.68
C62010-ITS	193511	173385	89.6	170280	150219	77.63
C62011-ITS	132850	32629	24.56	30715	27067	20.37
C62012-ITS	63353	56110	88.57	54857	52223	82.43
C62013-ITS	195338	50793	26	47005	40918	20.95
C62014-ITS	140177	41866	29.87	39618	34537	24.64
C62015-ITS	108884	99806	91.66	98518	88039	80.86
C62016-ITS	83820	78776	93.98	76749	68281	81.46
C62017-ITS	135348	124226	91.78	122424	107345	79.31
C62018-ITS	116874	25353	21.69	23082	21235	18.17
C62019-ITS	132215	112493	85.08	98938	88678	67.07
C6201A-ITS	71688	65602	91.51	64880	59514	83.02
C6201B-ITS	162655	149468	91.89	144568	132535	81.48
C6201D-ITS	112188	40868	36.43	38567	31259	27.86
C6201E-ITS	104445	97806	93.64	96641	86661	82.97
C6201F-ITS	240602	230891	95.96	229401	205769	85.52
C6201G-ITS	126479	116120	91.81	107706	97365	76.98
C6201H-ITS	175498	154480	88.02	149495	129754	73.93
C6201I-ITS	43897	41242	93.95	40535	31464	71.68
C6201J-ITS	140970	132932	94.3	131650	118416	84
C6201K-ITS	44672	28136	62.98	25229	24001	53.73
C6201L-ITS	22933	16599	72.38	15933	13290	57.95
C6201M-ITS	68754	60652	88.22	60108	57003	82.91
C6201N-ITS	65782	62045	94.32	60767	51410	78.15
C6201O-ITS	160062	142872	89.26	140690	107081	66.9
C6201P-ITS	88318	83168	94.17	82087	71356	80.79
C6201Q-ITS	176938	112234	63.43	107029	82410	46.58
C6201R-ITS	64084	59118	92.25	57368	49965	77.97
C6201S-ITS	79603	75684	95.08	74665	53737	67.51
C6201T-ITS	81313	75880	93.32	74546	69081	84.96
C6201U-ITS	125669	116402	92.63	115180	99969	79.55
C6201V-ITS	53860	46094	85.58	44518	36782	68.29
C6201W-ITS	123528	116491	94.3	114029	85313	69.06
C6201X-ITS	123792	115587	93.37	114576	106549	86.07
C6201Y-ITS	138469	128520	92.81	127435	119653	86.41
C6201Z-ITS	168751	143925	85.29	140138	126548	74.99
C62020-ITS	271348	242941	89.53	234866	192853	71.07
C62021-ITS	228337	210016	91.98	206636	165423	72.45
C62022-ITS	82547	75072	90.94	71365	60307	73.06
C62023-ITS	189128	165995	87.77	161196	134089	70.9
C62024-ITS	224672	205647	91.53	202060	157728	70.2
C62025-ITS	206145	186199	90.32	181291	146250	70.95
C62026-ITS	363168	325309	89.58	319743	257652	70.95
C62027-ITS	99999	88553	88.55	86040	67155	67.16
C62028-ITS	84409	75845	89.85	73629	56970	67.49
C62029-ITS	338765	306834	90.57	301812	211913	62.55
C6202A-ITS	76772	65413	85.2	63153	59621	77.66
C6202B-ITS	119925	96917	80.81	94178	88356	73.68
C6202C-ITS	28931	24366	84.22	23072	21005	72.6
C6202D-ITS	64710	53853	83.22	51618	48817	75.44
C6202E-ITS	67317	62497	92.84	61185	51976	77.21
C6202F-ITS	124993	106179	84.95	103770	95916	76.74
C6202G-ITS	38644	36132	93.5	34872	30327	78.48
C6202H-ITS	103561	87779	84.76	85013	78088	75.4
C6202I-ITS	62546	52945	84.65	50871	45254	72.35
C6202J-ITS	74986	59534	79.39	57811	51698	68.94
C6202K-ITS	139788	121263	86.75	118685	103281	73.88
C6202L-ITS	75213	64315	85.51	62715	55950	74.39
C6202M-ITS	79322	71053	89.58	69315	59072	74.47
C6202N-ITS	96916	83530	86.19	80654	68075	70.24
C6202O-ITS	74398	64257	86.37	62520	50433	67.79
C6202P-ITS	75302	64191	85.24	62490	50624	67.23
C6202Q-ITS	229165	191504	83.57	187243	152946	66.74
C6202R-ITS	137265	113689	82.82	111715	99197	72.27
C6202S-ITS	171789	146290	85.16	142983	115066	66.98
C6202T-ITS	67942	61487	90.5	59432	50672	74.58
C6202U-ITS	58423	53968	92.37	52332	43104	73.78
C6202V-ITS	156383	133131	85.13	130860	111099	71.04
C6202W-ITS	286066	245792	85.92	241616	187820	65.66
C6202X-ITS	55243	47840	86.6	46338	39946	72.31
C6202Y-ITS	236570	212748	89.93	209613	171868	72.65
C6202Z-ITS	93474	84591	90.5	82406	75415	80.68
C62030-ITS	189476	177025	93.43	162410	134917	71.21
C62031-ITS	143457	129709	90.42	119081	102410	71.39
C62032-ITS	632176	593641	93.9	588284	459559	72.69
C62033-ITS	219549	192562	87.71	190759	147977	67.4
C62034-ITS	223568	203526	91.04	198159	160817	71.93
C62035-ITS	138946	124913	89.9	121739	103152	74.24
C62036-ITS	281058	232266	82.64	228772	171589	61.05
C62037-ITS	18108	16691	92.17	15498	13897	76.75
C62038-ITS	233071	206214	88.48	203187	152408	65.39
C62039-ITS	16577	15352	92.61	14715	12798	77.2
C6203A-ITS	32267	29862	92.55	28666	26447	81.96
C6203B-ITS	1139392	1064374	93.42	1057130	961688	84.4
C6203C-ITS	52188	47846	91.68	46372	44239	84.77
C6203D-ITS	81772	66712	81.58	65263	61004	74.6
C6203E-ITS	95507	79396	83.13	78338	71730	75.1
C6203G-ITS	60698	41293	68.03	40057	38410	63.28
C6203H-ITS	91564	75699	82.67	73645	66756	72.91
C6203I-ITS	43169	31032	71.88	29316	26908	62.33
C6203J-ITS	239552	197821	82.58	195002	161618	67.47
C6203K-ITS	159621	134309	84.14	132816	116302	72.86
C6203L-ITS	201598	164539	81.62	163309	138553	68.73
C6203M-ITS	43422	34912	80.4	33633	28533	65.71
C6203N-ITS	101793	78490	77.11	75537	71597	70.34
C6203O-ITS	160071	132002	82.46	130387	117974	73.7
C6203Q-ITS	58446	47347	81.01	46445	38710	66.23
C6203R-ITS	131712	103433	78.53	102155	92063	69.9
C6203S-ITS	73160	62636	85.62	61178	57501	78.6
C6203T-ITS	86611	73929	85.36	72897	59176	68.32
C6203U-ITS	53262	46052	86.46	44352	41818	78.51
C6203V-ITS	64591	51634	79.94	50809	49654	76.87
C6203W-ITS	76865	61862	80.48	60921	54198	70.51
C6203X-ITS	160636	124221	77.33	121227	105245	65.52
C6203Y-ITS	74622	55602	74.51	54556	51254	68.68
C6203Z-ITS	55989	49318	88.09	47316	45361	81.02
C62040-ITS	47394	44104	93.06	43260	33279	70.22
C62041-ITS	83313	75640	90.79	74660	67567	81.1
C62042-ITS	114889	105183	91.55	102291	89418	77.83
C62043-ITS	145658	135618	93.11	131575	109314	75.05
C62044-ITS	54996	48758	88.66	47234	43855	79.74
C62045-ITS	147650	129791	87.9	123371	112948	76.5
C62046-ITS	214161	203686	95.11	199704	157657	73.62
C62047-ITS	83187	69417	83.45	65661	62090	74.64
C62048-ITS	67081	57008	84.98	55211	50113	74.71
C62049-ITS	133621	112575	84.25	109705	99314	74.33
C6204A-ITS	106779	98328	92.09	95536	82887	77.62
C6204B-ITS	148316	131890	88.92	130794	110620	74.58
C6204C-ITS	143212	130616	91.2	127835	95684	66.81
C6204D-ITS	199489	151078	75.73	145170	132585	66.46
C6204E-ITS	185435	176023	94.92	173363	148413	80.04
C6204F-ITS	73639	63327	86	61617	56176	76.29
C6204G-ITS	146238	136502	93.34	134743	110501	75.56
C6204H-ITS	44352	37677	84.95	36040	35007	78.93
C6204I-ITS	280759	264793	94.31	251405	217672	77.53
C6204J-ITS	51400	41985	81.68	39354	38196	74.31
C6204K-ITS	272364	251582	92.37	245941	182061	66.84
C6204L-ITS	236222	218391	92.45	209357	161545	68.39
C6204M-ITS	238213	215773	90.58	210764	160823	67.51
C6204N-ITS	146246	135978	92.98	133556	108764	74.37
C6204O-ITS	114162	101133	88.59	99079	89107	78.05
C6204P-ITS	115269	101064	87.68	98663	92118	79.92
C6204Q-ITS	356924	308258	86.37	300974	209013	58.56
C6204R-ITS	412822	294883	71.43	289932	226445	54.85
C6204S-ITS	118631	104244	87.87	102137	95436	80.45
C6204T-ITS	336624	311568	92.56	295998	185712	55.17
C6204U-ITS	293904	229855	78.21	226527	154866	52.69
C6204V-ITS	172795	162131	93.83	159786	132012	76.4
C6204W-ITS	124833	111221	89.1	108906	101302	81.15
C6204X-ITS	103021	96801	93.96	95046	84049	81.58
C6204Y-ITS	390701	346592	88.71	341486	244662	62.62
C6204Z-ITS	294105	266116	90.48	260834	195519	66.48
C62050-ITS	112411	104621	93.07	102478	74624	66.38
C62051-ITS	371752	329293	88.58	324847	226566	60.95
C62052-ITS	176999	163113	92.15	158761	102591	57.96
C62053-ITS	117620	105497	89.69	102318	89457	76.06
C62057-ITS	296244	276429	93.31	270873	200558	67.7
C6205A-ITS	20549	18481	89.94	17453	16573	80.65
C6205B-ITS	38359	36073	94.04	33506	30875	80.49
C6205C-ITS	50697	48070	94.82	46852	39314	77.55
C6205D-ITS	65287	61860	94.75	60127	50930	78.01
C6205E-ITS	37904	35887	94.68	34851	30880	81.47
C6205F-ITS	34962	31917	91.29	30593	26372	75.43
C6205G-ITS	53915	50607	93.86	48120	40788	75.65
C6205H-ITS	93875	91087	97.03	89890	87025	92.7
C6205K-ITS	40723	32280	79.27	30771	28672	70.41
C6205L-ITS	105079	89440	85.12	87593	83861	79.81
C6205M-ITS	24252	18486	76.22	17148	16194	66.77
C6205N-ITS	64701	56133	86.76	54141	49509	76.52
C6205O-ITS	50019	44924	89.81	42313	38226	76.42
C6205P-ITS	97802	87047	89	83959	67492	69.01
C6205Q-ITS	136263	124694	91.51	122226	89874	65.96
C6205R-ITS	56181	48853	86.96	47016	41229	73.39
C6205S-ITS	165803	138570	83.58	135179	117959	71.14
C6205T-ITS	190878	150442	78.82	142275	126297	66.17
C6205U-ITS	125223	98118	78.35	93169	82999	66.28
C6205V-ITS	60845	51240	84.21	48444	44621	73.34
C6205W-ITS	106730	88128	82.57	82323	75068	70.33
C6205X-ITS	121454	104022	85.65	95015	84929	69.93
C6205Y-ITS	132616	110009	82.95	104249	93321	70.37
C6205Z-ITS	104534	90677	86.74	84538	74827	71.58
C62060-ITS	85981	73881	85.93	71540	65309	75.96
C62061-ITS	145672	121479	83.39	115355	105578	72.48
C62062-ITS	115125	96208	83.57	90765	83047	72.14
C62063-ITS	169104	125873	74.44	118825	104568	61.84
C62064-ITS	184437	144209	78.19	136584	121463	65.86
C62065-ITS	118859	95022	79.95	89701	82028	69.01
C62067-ITS	221063	176966	80.05	167381	151742	68.64
C62068-ITS	42960	34509	80.33	31979	30887	71.9
C62069-ITS	73885	63037	85.32	58945	53263	72.09
C6206A-ITS	118311	103509	87.49	98236	90955	76.88
C6206B-ITS	121208	106604	87.95	101658	90864	74.97
C6206C-ITS	169272	136024	80.36	129802	117664	69.51
C6206D-ITS	191154	148575	77.73	140780	126899	66.39
C6206E-ITS	111784	79217	70.87	76213	72296	64.67
C6206F-ITS	136595	110511	80.9	104647	95328	69.79
C6206G-ITS	116226	98467	84.72	94414	86713	74.61
C6206H-ITS	115507	101283	87.69	96835	88439	76.57
C6206I-ITS	121615	109083	89.7	104732	97524	80.19
C6206J-ITS	107083	93796	87.59	89699	83456	77.94
C6206K-ITS	229509	190747	83.11	182486	163882	71.41
C6206L-ITS	316651	282969	89.36	275548	241601	76.3
C6206M-ITS	46135	38920	84.36	37228	34048	73.8
C6206N-ITS	203337	178014	87.55	170942	144899	71.26
C6206O-ITS	88234	74896	84.88	72405	65310	74.02
C6206P-ITS	118802	102175	86	99020	91498	77.02
C6206Q-ITS	163419	122065	74.69	117588	109478	66.99
C6206R-ITS	135234	121635	89.94	119058	105760	78.21
C6206S-ITS	76355	67959	89	65875	62284	81.57
C6206T-ITS	64216	57805	90.02	55425	51806	80.67
C6206U-ITS	143394	127383	88.83	123930	114741	80.02
C6206V-ITS	264068	213370	80.8	208291	159350	60.34
C6206W-ITS	70691	60764	85.96	58988	50847	71.93
C6206X-ITS	273471	237325	86.78	232933	186962	68.37
C6206Y-ITS	126904	105684	83.28	101618	89123	70.23
C6206Z-ITS	281135	240196	85.44	237131	170919	60.8
C62070-ITS	314364	262710	83.57	258046	206505	65.69
C62071-ITS	397659	335962	84.48	323380	245593	61.76
C62072-ITS	170703	146065	85.57	144179	112307	65.79
C62073-ITS	174053	133638	76.78	129753	110497	63.48
C62074-ITS	306605	259428	84.61	257058	193596	63.14
C62075-ITS	213333	178150	83.51	176436	139532	65.41
C62076-ITS	233543	175468	75.13	171987	130108	55.71
C62077-ITS	150449	121209	80.56	115694	89221	59.3
C62078-ITS	223529	150892	67.5	145241	124221	55.57
C62079-ITS	244851	166035	67.81	159377	133785	54.64
C6207A-ITS	79826	67174	84.15	65548	60890	76.28
C6207B-ITS	138976	100309	72.18	96861	86429	62.19
C6207C-ITS	65048	55851	85.86	53791	48720	74.9
C6207D-ITS	97139	72975	75.12	69738	62169	64
C6207E-ITS	142954	130307	91.15	129377	109460	76.57
C6207F-ITS	127983	108384	84.69	105722	91180	71.24
C6207G-ITS	178056	133318	74.87	128873	101094	56.78
C6207I-ITS	157183	116446	74.08	113348	100144	63.71
C6207J-ITS	136187	129063	94.77	127413	109823	80.64
C6207K-ITS	186653	174789	93.64	171695	152560	81.73
C6207L-ITS	136943	123892	90.47	120854	102283	74.69
C6208N-ITS	175266	153730	87.71	149576	128931	73.56
C6208O-ITS	117670	105956	90.05	103135	85662	72.8
C6208Q-ITS	186700	157105	84.15	151958	133593	71.55
C6208R-ITS	281821	216361	76.77	208994	173459	61.55
C6208T-ITS	62253	55964	89.9	54686	44674	71.76
C6208U-ITS	165541	129765	78.39	126026	101504	61.32
C6208V-ITS	93163	71830	77.1	68987	57699	61.93
C6208W-ITS	134802	109185	81	105521	99085	73.5
C6208X-ITS	53245	40290	75.67	37984	35439	66.56
C6208Y-ITS	52326	44741	85.5	42883	38978	74.49
C6208Z-ITS	62332	48659	78.06	46356	40704	65.3
C62090-ITS	60790	54304	89.33	52306	39576	65.1
C62091-ITS	117216	86512	73.81	82958	75009	63.99
C62092-ITS	97976	68524	69.94	65446	59828	61.06
C62093-ITS	109437	86600	79.13	84188	71851	65.66
C62094-ITS	109515	86158	78.67	83094	76182	69.56
C62095-ITS	93677	68308	72.92	65431	63616	67.91
C62096-ITS	41914	30673	73.18	28361	27606	65.86
C62097-ITS	85332	61262	71.79	58203	56102	65.75
C62098-ITS	53085	39549	74.5	37546	36687	69.11
C62099-ITS	124091	89141	71.84	85656	76609	61.74
C6209A-ITS	129137	89098	68.99	85391	77898	60.32
C6209B-ITS	53990	43875	81.27	41727	37716	69.86
C6209C-ITS	238563	194125	81.37	189716	164363	68.9
C6209D-ITS	75812	54531	71.93	51537	48529	64.01
C6209E-ITS	81025	64410	79.49	60877	56136	69.28
C6209F-ITS	84052	62695	74.59	59609	55932	66.54
C6209G-ITS	185661	145694	78.47	134613	125094	67.38
C6209H-ITS	70568	44727	63.38	42106	40120	56.85
C6209I-ITS	88962	69704	78.35	67367	65041	73.11
C6209J-ITS	141540	119978	84.77	117671	96729	68.34
C6209K-ITS	75495	56092	74.3	53689	50768	67.25
C6209L-ITS	54574	40978	75.09	38229	36121	66.19
C6209M-ITS	109406	88288	80.7	84375	74699	68.28
C6209N-ITS	117560	96100	81.75	93620	78636	66.89
C6209O-ITS	170017	140294	82.52	133120	122215	71.88
C6209P-ITS	94836	78927	83.22	73450	67686	71.37
C6209Q-ITS	61161	53265	87.09	49623	43942	71.85
C6209R-ITS	61906	53727	86.79	50276	46242	74.7
C6209S-ITS	116441	100177	86.03	95138	83911	72.06
C6209T-ITS	216427	191754	88.6	181813	161298	74.53
C6209U-ITS	160336	141011	87.95	132159	117230	73.12
C6209V-ITS	330081	304040	92.11	299978	205371	62.22
C6209W-ITS	210883	186142	88.27	178066	144255	68.41
C6209X-ITS	189106	166434	88.01	156672	122923	65
C6209Y-ITS	90127	75676	83.97	69976	55793	61.9
C6209Z-ITS	213602	188013	88.02	181052	148991	69.75
C620A0-ITS	173129	153963	88.93	146095	117319	67.76
C620A1-ITS	345423	308897	89.43	298803	234732	67.95
C620A2-ITS	559339	517151	92.46	512770	367204	65.65
C620A3-ITS	367731	326835	88.88	316523	254549	69.22
C620A4-ITS	512745	474124	92.47	467774	345982	67.48
C620A5-ITS	414743	373996	90.18	365103	316417	76.29
C620A6-ITS	355959	322478	90.59	315766	237069	66.6
C620A7-ITS	308648	269017	87.16	259854	203710	66
C620A8-ITS	228542	210624	92.16	208332	181906	79.59
C620A9-ITS	48745	43633	89.51	42072	30928	63.45
C620AA-ITS	98112	92516	94.3	89104	72562	73.96
C620AB-ITS	54446	44628	81.97	43196	41075	75.44
C620AC-ITS	143769	117525	81.75	111814	90159	62.71
C620AD-ITS	40015	30816	77.01	29841	20537	51.32
C620AE-ITS	20424	18681	91.47	18031	16275	79.69
C620AF-ITS	132075	108035	81.8	103226	84366	63.88
C620AG-ITS	44885	42253	94.14	41698	34533	76.94
C620AH-ITS	36883	33809	91.67	32430	28889	78.33
C620AI-ITS	117700	97633	82.95	92935	75527	64.17
C620AJ-ITS	44337	37119	83.72	33841	28633	64.58
C620AK-ITS	296607	270976	91.36	266063	231430	78.03
C620AL-ITS	36292	33934	93.5	32857	28514	78.57
C620AM-ITS	87992	77645	88.24	76583	57465	65.31
C620AN-ITS	101246	93078	91.93	91686	80493	79.5
C620AO-ITS	149562	140188	93.73	137358	123253	82.41
C620AP-ITS	118313	107044	90.48	105962	96244	81.35
C620AQ-ITS	107265	103064	96.08	100903	92338	86.08
C620AS-ITS	35260	31494	89.32	30851	25402	72.04
C620AU-ITS	102353	90558	88.48	89061	70929	69.3
C620AX-ITS	196165	169603	86.46	166750	131612	67.09
C620AY-ITS	147488	136946	92.85	135942	95033	64.43
C620AZ-ITS	149490	131911	88.24	129491	106229	71.06
C620B2-ITS	137639	118376	86	116934	98029	71.22
C620B3-ITS	150099	138628	92.36	136212	99880	66.54
C620B4-ITS	86260	67522	78.28	65918	60064	69.63
C620B5-ITS	82143	56686	69.01	54652	48499	59.04
C620B6-ITS	115558	84727	73.32	82056	71703	62.05
C620B7-ITS	136764	107154	78.35	105396	94364	69
C620B8-ITS	158786	120581	75.94	118721	99657	62.76
C620B9-ITS	206976	165365	79.9	161880	139384	67.34
C620BA-ITS	419550	325520	77.59	316828	218978	52.19
C620BB-ITS	258071	191459	74.19	184583	154548	59.89
C620BC-ITS	264350	188954	71.48	181748	157609	59.62
C620BD-ITS	234654	166426	70.92	160218	132201	56.34
C620BE-ITS	130071	94159	72.39	88029	73379	56.41
C620BF-ITS	208669	148113	70.98	141989	119311	57.18
C620BG-ITS	277705	211692	76.23	204864	169526	61.05
C620BH-ITS	272965	204519	74.92	197963	174746	64.02
C620BI-ITS	155415	113098	72.77	107980	89398	57.52
C620BJ-ITS	82149	64431	78.43	60542	57674	70.21
C620BK-ITS	179524	138543	77.17	132864	124893	69.57
C620BL-ITS	135591	105209	77.59	100546	95836	70.68
C620BM-ITS	163400	132561	81.13	126960	119740	73.28
C620BN-ITS	207363	150083	72.38	144010	136159	65.66
C620BO-ITS	264179	199109	75.37	191305	179542	67.96
C620BP-ITS	207234	161787	78.07	155886	147068	70.97
C620BQ-ITS	184513	138686	75.16	133806	126823	68.73
C620BR-ITS	161807	119938	74.12	113482	95425	58.97
C620BS-ITS	224771	169466	75.39	166775	150295	66.87
C620BT-ITS	195028	139362	71.46	136709	119530	61.29
C620BU-ITS	82496	62531	75.8	60056	57485	69.68
C620BV-ITS	132063	96618	73.16	93813	88270	66.84
C620BW-ITS	65115	49060	75.34	46925	44503	68.35
C620BX-ITS	103907	80546	77.52	78016	73075	70.33
C620BY-ITS	69853	39925	57.16	38217	36373	52.07
C620BZ-ITS	71397	50063	70.12	48132	44273	62.01
C620C0-ITS	19856	14264	71.84	12946	12287	61.88
C620C1-ITS	82677	66244	80.12	63952	58900	71.24
C620C2-ITS	168520	135435	80.37	131303	117933	69.98
C620C3-ITS	25066	15391	61.4	13875	13502	53.87
C620C4-ITS	90906	56775	62.45	55276	50314	55.35
C620C5-ITS	103942	65224	62.75	62523	55157	53.07
C620C6-ITS	61213	43341	70.8	41679	30663	50.09
C620C7-ITS	76208	54899	72.04	53213	44140	57.92
C620C8-ITS	71539	62009	86.68	59652	45101	63.04
C620C9-ITS	74374	61725	82.99	59308	49376	66.39
C620CA-ITS	70686	52659	74.5	50891	40741	57.64
C620CB-ITS	101297	18639	18.4	16527	16083	15.88
C620CC-ITS	82192	43048	52.37	40654	38609	46.97
C620CD-ITS	79626	53558	67.26	51576	41827	52.53
C620CE-ITS	99101	37408	37.75	34800	32043	32.33
C620CF-ITS	209254	83036	39.68	78581	70888	33.88
C620CG-ITS	319148	213248	66.82	207390	176498	55.3
C620CH-ITS	374504	206421	55.12	198998	162028	43.26
C620CI-ITS	116175	95520	82.22	93110	78245	67.35
C620CJ-ITS	68314	51021	74.69	49115	41497	60.74
C620CK-ITS	55009	28195	51.26	26379	25091	45.61
C620CL-ITS	79483	63851	80.33	62490	49871	62.74
C620CM-ITS	123554	104394	84.49	102388	75927	61.45
C620CN-ITS	121861	110650	90.8	108436	86501	70.98
C620CO-ITS	128066	107379	83.85	104825	87957	68.68
C620CP-ITS	158837	140625	88.53	138489	114371	72.01
C620CQ-ITS	24831	13320	53.64	12167	12155	48.95
C620CR-ITS	127259	102488	80.53	100729	76052	59.76
C620CS-ITS	142886	125520	87.85	121664	108698	76.07
C620CT-ITS	87269	28827	33.03	26287	24417	27.98
C620CU-ITS	74608	29882	40.05	27365	25596	34.31
C620CV-ITS	106118	45886	43.24	42804	38178	35.98
C620CW-ITS	68401	25423	37.17	23078	21307	31.15
C620CX-ITS	89297	36704	41.1	34140	31948	35.78
C620CY-ITS	76838	32561	42.38	29981	27509	35.8
C620CZ-ITS	97851	33217	33.95	30133	27767	28.38
C620D0-ITS	96361	34929	36.25	32521	30558	31.71
C620D1-ITS	118281	61140	51.69	58171	47059	39.79
C620D2-ITS	68276	31756	46.51	29288	26036	38.13
C620D3-ITS	74774	37904	50.69	35394	30049	40.19
C620D4-ITS	85511	42134	49.27	39611	36407	42.58
C620D5-ITS	72699	37922	52.16	34913	31348	43.12
C620D6-ITS	112393	54977	48.91	51482	47415	42.19
C620D7-ITS	104468	49358	47.25	46456	42771	40.94
C620D8-ITS	162008	76886	47.46	74745	61346	37.87
C620D9-ITS	106427	70324	66.08	67769	51473	48.36
C620DA-ITS	96405	55231	57.29	52685	40164	41.66
C620DB-ITS	136591	77606	56.82	75693	63746	46.67
C620DC-ITS	165647	102852	62.09	100299	81353	49.11
C620DD-ITS	153877	105775	68.74	102888	79228	51.49
C620DE-ITS	177781	166081	93.42	163699	108212	60.87
C620DF-ITS	216679	107914	49.8	105265	88138	40.68
C620DG-ITS	172902	120792	69.86	117854	91260	52.78
C620DH-ITS	212514	59454	27.98	56616	49054	23.08
C620DI-ITS	36910	23364	63.3	21831	18091	49.01
C620DJ-ITS	128725	97948	76.09	96330	70901	55.08
C620DK-ITS	144759	93664	64.7	91312	68047	47.01
C620DL-ITS	137020	91851	67.03	89294	65306	47.66
C620DM-ITS	91505	55874	61.06	52123	43432	47.46
C620DN-ITS	75255	42725	56.77	40214	35832	47.61
C620DO-ITS	80084	56399	70.42	52949	43731	54.61
C620DP-ITS	34377	21747	63.26	19487	16578	48.22
C620DQ-ITS	83833	62885	75.01	60485	52444	62.56
C620DR-ITS	69858	32830	47	29906	26316	37.67
C620DS-ITS	60436	44256	73.23	40669	36086	59.71
C620DT-ITS	122089	94350	77.28	91234	71234	58.35
C620DU-ITS	152714	108616	71.12	105203	78451	51.37
C620DV-ITS	142938	114764	80.29	111428	86182	60.29
C620DW-ITS	129071	96269	74.59	92599	71848	55.67
C620DX-ITS	53582	18089	33.76	16083	14274	26.64
C620DY-ITS	168803	90828	53.81	84209	74667	44.23
C620DZ-ITS	231441	175510	75.83	169999	142524	61.58
C620E0-ITS	155451	128154	82.44	124816	105772	68.04
C620E1-ITS	83616	48891	58.47	46601	34711	41.51
C620E2-ITS	49261	27341	55.5	24115	21377	43.4
C620E3-ITS	64379	33286	51.7	28926	26683	41.45
C620E4-ITS	154393	73684	47.72	70790	60088	38.92
C620E5-ITS	29175	16484	56.5	14585	11927	40.88
C620E6-ITS	121603	88808	73.03	86100	71016	58.4
C620E7-ITS	21984	14626	66.53	13126	11012	50.09
C620E8-ITS	137445	97648	71.05	91956	63025	45.85
C620E9-ITS	53963	36977	68.52	35142	24730	45.83
C620EA-ITS	60911	47909	78.65	45219	37107	60.92
C620EB-ITS	40474	29463	72.79	27084	22561	55.74
C620EC-ITS	39380	12185	30.94	11233	9725	24.7
C620ED-ITS	82039	53135	64.77	49796	43854	53.46
C620EE-ITS	76497	60575	79.19	58362	48082	62.85
C620EF-ITS	30171	19593	64.94	17396	15271	50.61
C620EG-ITS	162568	114019	70.14	107900	96443	59.32
C620EI-ITS	137164	102410	74.66	96810	87655	63.91
C620EJ-ITS	187665	135145	72.01	128188	114201	60.85
C620EK-ITS	173565	124370	71.66	118251	105598	60.84
C620EL-ITS	140394	109615	78.08	104167	94389	67.23
C620EM-ITS	202327	154925	76.57	147886	132754	65.61
C620EN-ITS	168394	130384	77.43	124390	110779	65.79
C620EO-ITS	223106	179140	80.29	173074	144109	64.59
C620EP-ITS	151897	110218	72.56	104645	98326	64.73
C620EQ-ITS	166205	126093	75.87	120142	112911	67.93
C620ER-ITS	144635	108085	74.73	102528	97220	67.22
C620ES-ITS	129258	96523	74.67	91461	86695	67.07
C620ET-ITS	131533	102688	78.07	97655	93322	70.95
C620EU-ITS	81248	63278	77.88	59858	57391	70.64
C620EV-ITS	227989	180331	79.1	173668	150531	66.03
C620EW-ITS	283665	219864	77.51	211835	175781	61.97
C620EX-ITS	164320	118056	71.85	112734	104425	63.55
C620EY-ITS	144650	106162	73.39	100693	93697	64.77
C620EZ-ITS	167724	122148	72.83	116341	109175	65.09
C620F0-ITS	145304	106947	73.6	101969	96761	66.59
C620F1-ITS	211109	169271	80.18	163227	140334	66.47
C620F2-ITS	119480	93591	78.33	89175	84946	71.1
C620F3-ITS	94679	72156	76.21	68029	65468	69.15
C620F4-ITS	93763	68286	72.83	64163	61552	65.65
C620F5-ITS	104003	75809	72.89	71548	68506	65.87
C620F6-ITS	87333	65557	75.07	61572	59122	67.7
C620F7-ITS	106093	78644	74.13	74091	70699	66.64
C620F8-ITS	70837	51422	72.59	47812	45750	64.58
C620F9-ITS	83486	64689	77.48	60930	58212	69.73
C620FA-ITS	119775	85382	71.29	83234	79510	66.38
C620FB-ITS	156891	127295	81.14	124327	115330	73.51
C620FC-ITS	146417	112811	77.05	109966	105098	71.78
C620FD-ITS	165624	127552	77.01	125340	118112	71.31
C620FE-ITS	168108	130488	77.62	127677	107053	63.68
C620FF-ITS	184542	130905	70.94	127960	104310	56.52
C620FG-ITS	90539	66384	73.32	64085	59200	65.39
C620FH-ITS	83140	62632	75.33	59983	56655	68.14
C620FI-ITS	105863	90397	85.39	87412	71353	67.4
C620FJ-ITS	153781	141940	92.3	138304	104310	67.83
C620FK-ITS	51615	28755	55.71	26217	21002	40.69
C620FL-ITS	55485	43329	78.09	38673	34133	61.52
C620FM-ITS	51295	37825	73.74	36063	26358	51.39
C620FN-ITS	48192	39586	82.14	37907	27266	56.58
C620FO-ITS	101463	42863	42.24	41317	32596	32.13
C620FP-ITS	79871	67844	84.94	59970	54986	68.84
C620FQ-ITS	58354	43782	75.03	42581	35257	60.42
C620FR-ITS	59038	44716	75.74	43952	37544	63.59
C620FS-ITS	64719	49239	76.08	48448	42268	65.31
C620FT-ITS	32121	25950	80.79	25030	23410	72.88
C620FU-ITS	41785	32483	77.74	29858	23420	56.05
C620FV-ITS	114313	107184	93.76	104664	58077	50.81
C620FW-ITS	159457	115209	72.25	112412	94107	59.02
C620FX-ITS	24004	18590	77.45	16739	13344	55.59
C620FY-ITS	262561	154912	59	150019	127820	48.68
C620FZ-ITS	105346	97856	92.89	95732	78204	74.24
C620G0-ITS	247163	151488	61.29	147885	129820	52.52
C620G1-ITS	163817	148962	90.93	147585	88683	54.14
C620G2-ITS	134318	107145	79.77	101464	76851	57.22
C620G3-ITS	133631	106044	79.36	103575	53107	39.74
C620G4-ITS	74135	66505	89.71	64549	61095	82.41
C620G5-ITS	57736	49401	85.56	46500	42653	73.88
C620G6-ITS	36890	28450	77.12	26960	25409	68.88
C620G7-ITS	44586	34902	78.28	32879	31266	70.13
C620G8-ITS	43086	35289	81.9	33590	30411	70.58
C620GA-ITS	90867	72846	80.17	68917	57381	63.15
C620GB-ITS	88153	73070	82.89	69354	60263	68.36
C620GC-ITS	68992	58923	85.41	55226	45200	65.51
C620GD-ITS	251163	219651	87.45	211256	158318	63.03
C620GE-ITS	75142	67764	90.18	65698	62004	82.52
C620GF-ITS	164864	147987	89.76	145100	123274	74.77
C620GG-ITS	77384	70096	90.58	65179	54606	70.56
C620GH-ITS	56654	52273	92.27	50590	46939	82.85
C620GI-ITS	79599	72121	90.61	66837	59438	74.67
C620GJ-ITS	52152	48340	92.69	47526	42916	82.29
C620GK-ITS	46947	41971	89.4	40006	37670	80.24
C620GL-ITS	71450	65557	91.75	62999	60044	84.04
C620GM-ITS	81618	72961	89.39	69259	65532	80.29
C620GN-ITS	188449	171535	91.02	163723	127107	67.45
C620GO-ITS	132143	113385	85.8	111264	90318	68.35
C620GP-ITS	108767	77177	70.96	74227	58713	53.98
C620GQ-ITS	119211	108361	90.9	105812	85281	71.54
C620GR-ITS	115033	105407	91.63	103537	86354	75.07
C620GS-ITS	180618	168247	93.15	164698	123165	68.19
C620GT-ITS	207009	196355	94.85	193631	130385	62.99
C620GU-ITS	149601	140314	93.79	138090	109619	73.27
C620GV-ITS	258116	239514	92.79	236216	173841	67.35
C620GW-ITS	130382	98020	75.18	94931	79425	60.92
C620GX-ITS	202184	187257	92.62	184193	141899	70.18
C620GY-ITS	59255	20610	34.78	19840	14699	24.81
C620GZ-ITS	82041	21556	26.27	20599	17237	21.01
C620H0-ITS	57058	39799	69.75	37776	31544	55.28
C620H1-ITS	122169	87634	71.73	85897	58120	47.57
C620H2-ITS	40855	26836	65.69	22170	16186	39.62
C620H3-ITS	60706	30138	49.65	28755	25082	41.32
C620H4-ITS	112790	78422	69.53	74925	64202	56.92
C620H5-ITS	187283	125125	66.81	119387	83376	44.52
C620H6-ITS	51973	21813	41.97	21190	15700	30.21
C620H7-ITS	145629	82621	56.73	76583	61590	42.29
C620H8-ITS	39568	35946	90.85	34303	33114	83.69
C620H9-ITS	86681	79272	91.45	76942	74993	86.52
C620HA-ITS	97630	93056	95.31	90366	88140	90.28
C620HC-ITS	162434	147976	91.1	142694	131736	81.1
C620HD-ITS	50246	46724	92.99	44124	41513	82.62
C620HE-ITS	74884	71335	95.26	69491	65739	87.79
C620HF-ITS	77238	73661	95.37	71913	68839	89.13
C620HG-ITS	87445	83374	95.34	81498	78555	89.83
C620HH-ITS	164968	149347	90.53	144566	137929	83.61
C620HI-ITS	56640	50244	88.71	44447	34921	61.65
C620HJ-ITS	19391	14413	74.33	11313	9645	49.74
C620HK-ITS	31709	27747	87.51	26953	20625	65.04
C620HL-ITS	53247	47522	89.25	40402	32213	60.5
C620HM-ITS	46692	41826	89.58	40505	31995	68.52
C620HN-ITS	71201	33790	47.46	30862	29095	40.86
C620HO-ITS	43959	40059	91.13	38759	28639	65.15
C620HP-ITS	89538	53393	59.63	50873	46222	51.62
C620HQ-ITS	49500	45735	92.39	44377	30998	62.62
C620HR-ITS	31131	26216	84.21	25280	15939	51.2
C620HS-ITS	17199	14006	81.43	12796	10564	61.42
C620HT-ITS	8854	7062	79.76	6270	5920	66.86
C620HU-ITS	5597	4548	81.26	3938	3448	61.6
C620HV-ITS	131526	122996	93.51	120331	82463	62.7
C620HW-ITS	142305	133165	93.58	131343	95799	67.32
C620HX-ITS	236765	222803	94.1	217706	148339	62.65
C620HY-ITS	181796	171530	94.35	169343	120150	66.09
C620I0-ITS	124502	120948	97.15	118977	83608	67.15
C620I1-ITS	9465	6330	66.88	6135	5518	58.3
C620I2-ITS	140040	84038	60.01	77711	67489	48.19
C620I3-ITS	88204	60166	68.21	55778	49530	56.15
C620I4-ITS	123059	78318	63.64	72613	63301	51.44
C620I5-ITS	53681	36873	68.69	33444	30130	56.13
C620I6-ITS	101927	66496	65.24	61292	53712	52.7
C620I7-ITS	102199	64834	63.44	59084	51746	50.63
C620I8-ITS	134430	77132	57.38	74044	64583	48.04
C620I9-ITS	88730	56537	63.72	52435	43337	48.84
C620IA-ITS	101709	70086	68.91	66086	57899	56.93
C620IB-ITS	178861	119881	67.02	115150	92059	51.47
C620IC-ITS	34352	26653	77.59	24092	18396	53.55
C620ID-ITS	59557	44384	74.52	42266	35930	60.33
C620IE-ITS	66890	50459	75.44	48325	40374	60.36
C620IF-ITS	84759	55010	64.9	50914	37084	43.75
C620IG-ITS	54358	40817	75.09	38110	30336	55.81
C620IH-ITS	52948	38854	73.38	37094	31241	59
C620II-ITS	23191	15891	68.52	14917	13371	57.66
C620IJ-ITS	45731	34710	75.9	33182	27815	60.82
C620IK-ITS	39872	31727	79.57	30530	27089	67.94
C620IL-ITS	47549	41494	87.27	39622	32343	68.02
C620IM-ITS	30452	22791	74.84	20677	18933	62.17
C620IN-ITS	159727	108708	68.06	102530	69771	43.68
C620IO-ITS	63219	56285	89.03	54928	46460	73.49
C620IP-ITS	86273	77743	90.11	76044	49948	57.9
C620IQ-ITS	37649	32392	86.04	31025	28094	74.62
C620IR-ITS	114700	107007	93.29	104138	74267	64.75
C620IS-ITS	49932	44458	89.04	43026	36033	72.16
C620IT-ITS	57228	52497	91.73	50828	36017	62.94
C620IU-ITS	112945	82811	73.32	77793	47400	41.97
C620IV-ITS	85634	75934	88.67	72443	52405	61.2
C620IW-ITS	157100	138296	88.03	134680	111062	70.7
C620IX-ITS	235874	197631	83.79	189667	158525	67.21
C620IY-ITS	204511	180534	88.28	175042	154202	75.4
C620IZ-ITS	232005	200783	86.54	183858	163194	70.34
C620J0-ITS	178266	157133	88.15	152356	120611	67.66
C620J1-ITS	103088	90849	88.13	87082	76761	74.46
C620J2-ITS	121195	103955	85.77	98684	88056	72.66
C620J3-ITS	154741	136747	88.37	133658	111187	71.85
C620J6-ITS	250912	227306	90.59	218977	188602	75.17
C620J7-ITS	62322	57145	91.69	55492	50207	80.56
C620J8-ITS	97994	91015	92.88	88318	85945	87.7
C620J9-ITS	55257	51442	93.1	49990	44495	80.52
C620JA-ITS	85695	78158	91.2	76358	67590	78.87
C620JB-ITS	62269	57316	92.05	53734	49009	78.71
C620JC-ITS	206653	198999	96.3	194870	186671	90.33
C620JD-ITS	202176	183752	90.89	178943	154144	76.24
C620JE-ITS	57926	54621	94.29	53451	51403	88.74
C620JG-ITS	169434	157530	92.97	153438	122050	72.03
C620JH-ITS	164196	155029	94.42	151793	110354	67.21
C620JI-ITS	133712	107142	80.13	103933	94685	70.81
C620JJ-ITS	38704	33363	86.2	31545	27012	69.79
C620JK-ITS	45982	38853	84.5	37067	35018	76.16
C620JL-ITS	104997	89573	85.31	86176	79242	75.47
C620JM-ITS	119514	101236	84.71	98275	90210	75.48
C620JN-ITS	146617	124093	84.64	120887	111265	75.89
C620JO-ITS	161329	149527	92.68	147433	99407	61.62
C620JP-ITS	174661	159257	91.18	156680	137837	78.92
C620JQ-ITS	23268	20753	89.19	19937	17147	73.69
C620JR-ITS	25267	22523	89.14	21809	21724	85.98
C620JS-ITS	11779	10463	88.83	10038	10038	85.22
C620JT-ITS	19779	17522	88.59	16851	16668	84.27
C620JU-ITS	61020	58379	95.67	56774	51244	83.98
C620JV-ITS	23652	22548	95.33	21864	20576	86.99
C620JW-ITS	15549	15190	97.69	14948	14842	95.45
C620JX-ITS	11362	10885	95.8	10651	10546	92.82
C620JY-ITS	11501	11143	96.89	10735	10730	93.3
C620JZ-ITS	23155	22541	97.35	21787	20538	88.7
C620K0-ITS	75104	34498	45.93	32754	31064	41.36
C620K1-ITS	93245	81730	87.65	81066	65000	69.71
C620K2-ITS	126754	36581	28.86	34790	32765	25.85
C620K3-ITS	100941	58041	57.5	55969	50981	50.51
C620K4-ITS	101917	48153	47.25	46149	43411	42.59
C620K5-ITS	157347	66041	41.97	63905	60332	38.34
C620K6-ITS	128077	73706	57.55	70843	63776	49.8
C620K7-ITS	296056	219679	74.2	204341	174335	58.89
C620K8-ITS	90869	63525	69.91	62705	57117	62.86
C620K9-ITS	155254	119344	76.87	115772	94259	60.71
C620KA-ITS	77802	60571	77.85	57999	55450	71.27
C620KB-ITS	67684	51284	75.77	49144	47993	70.91
C620KC-ITS	40464	32441	80.17	30683	29274	72.35
C620KD-ITS	58726	45975	78.29	44153	43025	73.26
C620KE-ITS	93237	75940	81.45	72943	61517	65.98
C620KF-ITS	121488	90171	74.22	86709	79744	65.64
C620KG-ITS	154568	120650	78.06	116447	98708	63.86
C620KH-ITS	187360	153266	81.8	149407	133237	71.11
C620KI-ITS	152100	118710	78.05	114900	105623	69.44
C620KJ-ITS	176084	143779	81.65	139875	121178	68.82
C620KK-ITS	90416	81982	90.67	80349	76155	84.23
C620KL-ITS	91809	76212	83.01	73719	69444	75.64
C620KM-ITS	52120	45098	86.53	43155	39632	76.04
C620KN-ITS	43927	38002	86.51	36283	34849	79.33
C620KO-ITS	83245	73048	87.75	70341	64919	77.99
C620KP-ITS	46848	42915	91.6	41103	38398	81.96
C620KQ-ITS	58555	51215	87.46	49529	46433	79.3
C620KR-ITS	58341	51259	87.86	49441	46543	79.78
C620KS-ITS	100427	86745	86.38	84737	79816	79.48
C620KT-ITS	83346	71581	85.88	69297	65883	79.05
C620KU-ITS	168765	143578	85.08	138991	131843	78.12
C620KV-ITS	75367	65635	87.09	63341	60658	80.48
C620KW-ITS	46522	38713	83.21	37223	35918	77.21
C620KX-ITS	103669	91687	88.44	88896	82441	79.52
C620KY-ITS	115154	103215	89.63	100801	94985	82.49
C620KZ-ITS	65455	58395	89.21	56418	49538	75.68
C620L0-ITS	53879	46631	86.55	45214	41671	77.34
C620L1-ITS	94992	79466	83.66	76598	72139	75.94
C620L2-ITS	84031	71368	84.93	69188	64416	76.66
C620L3-ITS	123569	109388	88.52	106893	99334	80.39
C620L4-ITS	20997	19706	93.85	18608	16708	79.57
C620L5-ITS	39764	36425	91.6	34534	30956	77.85
C620L6-ITS	26595	24777	93.16	23743	22821	85.81
C620L7-ITS	70276	61234	87.13	42853	41246	58.69
C620L8-ITS	376281	352365	93.64	348706	289722	77
C620L9-ITS	224790	211265	93.98	208666	197076	87.67
C620LA-ITS	39135	24678	63.06	23056	17681	45.18
C620LB-ITS	61871	41418	66.94	39221	36470	58.95
C620LC-ITS	124190	97462	78.48	92931	75060	60.44
C620LD-ITS	144058	119642	83.05	116015	93351	64.8
C620LE-ITS	82885	73029	88.11	67884	58832	70.98
C620LF-ITS	117467	102571	87.32	98036	75893	64.61
C620LG-ITS	175435	136286	77.68	132272	94917	54.1
C620LH-ITS	120732	102944	85.27	91250	72757	60.26
C620LI-ITS	54558	30213	55.38	28050	21869	40.08
C620LJ-ITS	47317	23709	50.11	21556	17994	38.03
C620LK-ITS	154483	143991	93.21	141673	134444	87.03
C620LL-ITS	13454	12869	95.65	12340	10993	81.71
C620LM-ITS	36557	33171	90.74	29556	26979	73.8
C620LN-ITS	49308	46048	93.39	44785	41276	83.71
C620LO-ITS	98760	85301	86.37	83168	78375	79.36
C620LP-ITS	50947	45294	88.9	43731	41376	81.21
C620LQ-ITS	76285	67020	87.85	64565	61772	80.98
C620LR-ITS	84369	75705	89.73	73723	69492	82.37
C620LS-ITS	115089	99191	86.19	96415	91110	79.16
C620LT-ITS	127080	112940	88.87	110427	104961	82.59
C620LU-ITS	87584	77859	88.9	75394	72013	82.22
C620LV-ITS	93502	82915	88.68	80594	75984	81.26
C620LW-ITS	142299	133353	93.71	131172	122474	86.07
C620LX-ITS	108456	99632	91.86	97740	91405	84.28
C620LY-ITS	136683	110211	80.63	106829	96068	70.29
C620LZ-ITS	128533	104463	81.27	101685	89165	69.37
C620M0-ITS	90397	76679	84.82	74147	64085	70.89
C620M1-ITS	60844	51785	85.11	49595	40395	66.39
C620M2-ITS	152786	132495	86.72	129070	93929	61.48
C620M3-ITS	73208	59165	80.82	57152	54553	74.52
C620M4-ITS	62539	48595	77.7	46620	44867	71.74
C620M5-ITS	32915	27219	82.69	25306	23859	72.49
C620M6-ITS	39519	32508	82.26	30808	29825	75.47
C620M7-ITS	24981	20812	83.31	19713	19247	77.05
C620M8-ITS	94272	74671	79.21	72510	62619	66.42
C620M9-ITS	175143	144585	82.55	140548	122699	70.06
C620MA-ITS	231265	190296	82.28	186458	151138	65.35
C620MB-ITS	169896	123546	72.72	119782	105775	62.26
C620MC-ITS	249938	205039	82.04	200667	167515	67.02
C620MD-ITS	277997	235734	84.8	224232	177886	63.99
C620ME-ITS	316433	272149	86.01	265593	194168	61.36
C620MF-ITS	355652	307292	86.4	301360	217682	61.21
C620MG-ITS	27595	21627	78.37	20441	18111	65.63
C620MH-ITS	33678	27320	81.12	24941	22731	67.5
C620MI-ITS	57006	45534	79.88	43660	39442	69.19
C620MJ-ITS	67793	56034	82.65	53844	49658	73.25
C620MK-ITS	119019	94217	79.16	89030	80430	67.58
C620ML-ITS	88051	73522	83.5	71265	66562	75.59
C620MM-ITS	296251	245444	82.85	240268	199062	67.19
C620MN-ITS	130569	112692	86.31	109582	103646	79.38
C620MO-ITS	54281	40924	75.39	39098	36744	67.69
C620MP-ITS	52698	42771	81.16	41413	36381	69.04
C620MQ-ITS	85280	68651	80.5	66114	62310	73.07
C620MR-ITS	136937	108516	79.25	104335	97809	71.43
C620MS-ITS	131732	119893	91.01	118158	99791	75.75
C620MT-ITS	305099	277560	90.97	274962	187286	61.39
C620MU-ITS	341959	315950	92.39	310953	199271	58.27
C620MV-ITS	305600	282658	92.49	279654	185866	60.82
C620MW-ITS	146162	134232	91.84	132039	94283	64.51
C620MX-ITS	140912	129095	91.61	126622	85517	60.69
C620MY-ITS	162721	149254	91.72	147618	82133	50.47
C620MZ-ITS	215125	192493	89.48	190208	123779	57.54
C620N0-ITS	215928	194681	90.16	191969	153102	70.9
C620N1-ITS	150872	145496	96.44	143485	121074	80.25
C620N2-ITS	162230	151654	93.48	149670	101686	62.68
C620N3-ITS	188183	181984	96.71	179690	119058	63.27
C620N4-ITS	422289	384342	91.01	360393	252456	59.78
C620N5-ITS	269488	245112	90.95	240996	180672	67.04
C620N6-ITS	369739	337708	91.34	333142	253280	68.5
C620N7-ITS	151802	138774	91.42	136426	111950	73.75
C620N8-ITS	167664	157286	93.81	155502	94771	56.52
C620N9-ITS	196781	186163	94.6	182647	107564	54.66
C620NA-ITS	179664	163643	91.08	150744	120334	66.98
C620NB-ITS	275325	261375	94.93	256520	156608	56.88
C620NC-ITS	120902	104975	86.83	96637	77771	64.33
C620ND-ITS	101870	85038	83.48	82571	67036	65.81
C620NE-ITS	195827	169960	86.79	153288	119198	60.87
C620NF-ITS	268859	232644	86.53	218281	145516	54.12
C620NG-ITS	210009	189585	90.27	180677	135801	64.66
C620NH-ITS	257313	234581	91.17	229161	154439	60.02
C620NI-ITS	166654	151835	91.11	149929	106431	63.86
C620NJ-ITS	96169	81242	84.48	71952	61449	63.9
C620NK-ITS	58942	48989	83.11	43436	35810	60.75
C620NL-ITS	186593	160730	86.14	157298	122198	65.49
C620NM-ITS	126366	115588	91.47	111826	92655	73.32
C620NN-ITS	146088	127610	87.35	124601	99633	68.2
C620NO-ITS	42360	33192	78.36	31177	25024	59.07
C620NP-ITS	179331	160228	89.35	156930	124011	69.15
C620NQ-ITS	188784	163535	86.63	160508	128566	68.1
C620NR-ITS	115991	105505	90.96	103409	75518	65.11
C620NS-ITS	203824	179668	88.15	175440	136026	66.74
C620NT-ITS	218630	200235	91.59	198169	160743	73.52
C620NU-ITS	228076	211012	92.52	206519	162904	71.43
C620NV-ITS	125421	113676	90.64	109348	91421	72.89
C620NW-ITS	70417	66202	94.01	65476	50379	71.54
C620NX-ITS	78388	73937	94.32	73112	54007	68.9
C620NY-ITS	174582	136424	78.14	133517	93978	53.83
C620NZ-ITS	66348	62967	94.9	62130	51357	77.41
C620O0-ITS	83395	79097	94.85	77147	64603	77.47
C620O1-ITS	40831	38075	93.25	37651	33491	82.02
C620O2-ITS	124274	113096	91.01	107604	84454	67.96
C620O3-ITS	113476	105518	92.99	99598	77169	68
C620O4-ITS	649500	613778	94.5	603811	430140	66.23
C620O5-ITS	128163	119503	93.24	114616	84730	66.11
C620O6-ITS	27711	22156	79.95	21321	20382	73.55
C620O7-ITS	41481	34677	83.6	33319	30805	74.26
C620O8-ITS	244705	188191	76.91	175111	143690	58.72
C620O9-ITS	39999	32934	82.34	31625	30060	75.15
C620OA-ITS	203130	146597	72.17	133010	110861	54.58
C620OB-ITS	340715	271319	79.63	264050	204385	59.99
C620OC-ITS	80263	60407	75.26	54629	48092	59.92
C620OD-ITS	298793	213816	71.56	203588	163510	54.72
C620OE-ITS	75439	54834	72.69	49796	43463	57.61
C620OF-ITS	117336	95057	81.01	91724	78244	66.68
C620OG-ITS	46093	38401	83.31	36562	33223	72.08
C620OH-ITS	117393	97352	82.93	92810	78852	67.17
C620OI-ITS	64388	53411	82.95	51310	45342	70.42
C620OJ-ITS	92460	75321	81.46	73213	61843	66.89
C620OK-ITS	46270	36893	79.73	34574	31481	68.04
C620OL-ITS	269221	194278	72.16	182676	152312	56.58
C620OM-ITS	132269	108068	81.7	104139	88239	66.71
C620ON-ITS	127347	102811	80.73	98732	85644	67.25
C620OO-ITS	68131	59023	86.63	56603	51779	76
C620OP-ITS	78669	65277	82.98	62587	54827	69.69
C620OQ-ITS	69755	59593	85.43	57369	44308	63.52
C620OR-ITS	45226	38077	84.19	36667	33978	75.13
C620OS-ITS	61539	52666	85.58	50542	46336	75.3
C620OT-ITS	62196	45585	73.29	40525	34505	55.48
C620OU-ITS	57445	45442	79.11	44277	42004	73.12
C620OV-ITS	133738	113405	84.8	112018	102630	76.74
C620OW-ITS	47247	36090	76.39	32174	28833	61.03
C620OX-ITS	110134	84148	76.41	78039	72873	66.17
C620OY-ITS	77651	70351	90.6	67954	64840	83.5
C620OZ-ITS	117455	101205	86.16	96951	93667	79.75
C620P0-ITS	158219	137683	87.02	135996	99985	63.19
C620P1-ITS	119890	114030	95.11	111817	85171	71.04
C620P2-ITS	132091	120980	91.59	118245	95578	72.36
C620P3-ITS	83688	68084	81.35	66247	61571	73.57
C620P4-ITS	23825	21812	91.55	20526	18769	78.78
C620P5-ITS	40274	36300	90.13	35372	29340	72.85
C620P6-ITS	53066	50731	95.6	49628	41082	77.42
C620P7-ITS	96311	90284	93.74	86695	77883	80.87
C620P8-ITS	189637	180904	95.39	179624	156572	82.56
C620P9-ITS	191662	179417	93.61	177818	155368	81.06
C620PA-ITS	138256	129012	93.31	126816	110877	80.2
C620PB-ITS	64519	58057	89.98	56115	48944	75.86
C620PC-ITS	42465	38397	90.42	37219	33344	78.52
C620PD-ITS	25559	22666	88.68	21944	14563	56.98
C620PE-ITS	67985	57696	84.87	55980	45024	66.23
C620PF-ITS	118401	109711	92.66	108481	73735	62.28
C620PG-ITS	196194	185510	94.55	182900	121422	61.89
C620PH-ITS	195870	181686	92.76	178946	142348	72.67
C620PI-ITS	203103	187850	92.49	182389	141131	69.49
C620PJ-ITS	53971	48784	90.39	47860	40427	74.91
C620PK-ITS	36615	34298	93.67	33328	25092	68.53
C620PL-ITS	51810	46321	89.41	45261	36040	69.56
C620PM-ITS	115741	109531	94.63	107991	88507	76.47
C620PN-ITS	22505	19856	88.23	18621	15967	70.95
C620PO-ITS	138629	108842	78.51	97704	90729	65.45
C620PP-ITS	22327	17408	77.97	16687	14146	63.36
C620PQ-ITS	27928	24900	89.16	23272	20388	73
C620PR-ITS	56500	45995	81.41	43989	39055	69.12
C620PS-ITS	31983	22543	70.48	21178	19371	60.57
C620PT-ITS	33363	29519	88.48	27318	23815	71.38
C620Q4-ITS	64542	56093	86.91	53500	45427	70.38
C620Q5-ITS	84740	67528	79.69	64787	46610	55
C620Q6-ITS	120143	105376	87.71	102711	69089	57.51
C620Q7-ITS	56453	44369	78.59	42858	40436	71.63
C620Q8-ITS	50435	40289	79.88	38717	37640	74.63
C620Q9-ITS	81206	70483	86.8	66848	52525	64.68
C620QA-ITS	63582	49146	77.3	47360	46681	73.42
C620QB-ITS	127831	114350	89.45	110090	87475	68.43
C620QC-ITS	100961	83240	82.45	81372	74950	74.24
C620QD-ITS	106293	82635	77.74	79699	77802	73.2
C620QE-ITS	80150	63036	78.65	61040	59751	74.55
C620QF-ITS	108258	91336	84.37	87799	71644	66.18
C620QG-ITS	67744	57945	85.54	56747	45616	67.34
C620QH-ITS	167865	116550	69.43	113099	100666	59.97
C620QJ-ITS	77470	61609	79.53	59764	58094	74.99
C620QK-ITS	24945	21522	86.28	20776	14520	58.21
C620QL-ITS	64143	55867	87.1	52973	40562	63.24
C620QM-ITS	79863	70470	88.24	68839	49587	62.09
C620QN-ITS	103360	93098	90.07	90587	68567	66.34
C620QO-ITS	154157	137528	89.21	132708	111042	72.03
C620QP-ITS	52687	42471	80.61	40757	39179	74.36
C620QQ-ITS	52560	43692	83.13	42132	39490	75.13
C620QR-ITS	148502	130188	87.67	123477	85970	57.89
C620QS-ITS	28271	22706	80.32	21628	21091	74.6
C620QT-ITS	93985	76422	81.31	73363	54018	57.48
C620QU-ITS	26296	21016	79.92	19444	18111	68.87
C620QV-ITS	85659	75186	87.77	70725	54575	63.71
C620QW-ITS	22513	19910	88.44	18623	15664	69.58
C620QX-ITS	44191	38517	87.16	36202	34126	77.22
C620QY-ITS	65914	47138	71.51	44755	40585	61.57
C620QZ-ITS	64534	49808	77.18	47622	42658	66.1
C620R0-ITS	276181	244147	88.4	239043	183346	66.39
C620R1-ITS	146151	100661	68.87	97875	82779	56.64
C620R2-ITS	138270	119110	86.14	116949	97323	70.39
C620R3-ITS	73437	66766	90.92	64534	49713	67.69
C620R4-ITS	180290	166572	92.39	164519	144457	80.12
C620R5-ITS	51136	41393	80.95	39379	35900	70.2
C620R6-ITS	521354	477559	91.6	471070	367457	70.48
C620R7-ITS	295965	257358	86.96	251834	197712	66.8
C620R8-ITS	468205	426996	91.2	421266	331482	70.8
C620R9-ITS	42102	38077	90.44	36907	30120	71.54
C620RA-ITS	205306	167533	81.6	161317	136178	66.33
C620RB-ITS	89199	80011	89.7	77674	63672	71.38
C620RC-ITS	199665	175934	88.11	170844	134323	67.27
C620RD-ITS	77981	70028	89.8	68544	56328	72.23
C620RE-ITS	139327	99120	71.14	94885	82948	59.53
C620RF-ITS	445843	395881	88.79	390780	329090	73.81
C620RG-ITS	143423	119962	83.64	83916	69236	48.27
C620RH-ITS	153132	136297	89.01	131977	114466	74.75
C620RI-ITS	167767	148115	88.29	144712	106539	63.5
C620RJ-ITS	375284	322879	86.04	317871	260038	69.29
C620RK-ITS	316698	275965	87.14	268621	235610	74.4
C620RM-ITS	316582	291314	92.02	288116	232783	73.53
C620RN-ITS	79898	72471	90.7	70687	63643	79.66
C620RO-ITS	94516	77504	82	73910	68764	72.75
C620RP-ITS	103807	84453	81.36	81659	78096	75.23
C620RQ-ITS	33419	28601	85.58	26983	25303	75.71
C620RR-ITS	65380	56044	85.72	53551	48957	74.88
C620RX-ITS	88020	72579	82.46	70307	63082	71.67
C620RY-ITS	108421	98832	91.16	96291	76899	70.93
C620RZ-ITS	255208	230814	90.44	216685	164774	64.56
C620S0-ITS	255445	229683	89.91	226350	178308	69.8
C620S1-ITS	302617	276532	91.38	273201	177478	58.65
C620S2-ITS	121530	107858	88.75	105879	79908	65.75
C620S3-ITS	216811	195249	90.05	192690	151892	70.06
C620S4-ITS	42337	37859	89.42	36377	33512	79.16
C620S5-ITS	72805	62438	85.76	59921	55706	76.51
C620S6-ITS	103865	93973	90.48	91194	80245	77.26
C620S7-ITS	86688	76339	88.06	72562	65493	75.55
C620S8-ITS	69043	54678	79.19	52379	42711	61.86
C620S9-ITS	283169	253366	89.48	243927	197202	69.64
C620SA-ITS	242658	194322	80.08	189765	164869	67.94
C620SB-ITS	101195	90630	89.56	87099	80574	79.62
C620SC-ITS	302712	271857	89.81	262469	232579	76.83
C620SD-ITS	117486	104730	89.14	100806	93019	79.17
C620SE-ITS	51503	44644	86.68	41591	39660	77.01
C620SF-ITS	80072	71170	88.88	68057	58574	73.15
C620SG-ITS	63966	55486	86.74	52762	48933	76.5
C620SH-ITS	61502	54868	89.21	52338	50296	81.78
C620SI-ITS	105498	93144	88.29	88715	83777	79.41
C620SJ-ITS	82064	73064	89.03	69381	65143	79.38
C620SK-ITS	72474	64701	89.27	60513	56019	77.3
C620SL-ITS	34593	30334	87.69	27731	25616	74.05
C620SM-ITS	42528	37715	88.68	34530	32546	76.53
C620SN-ITS	73575	64388	87.51	60447	55717	75.73
C620SO-ITS	56177	46546	82.86	42739	40681	72.42
C620SP-ITS	122401	109592	89.54	105074	101079	82.58
C620SQ-ITS	124437	110049	88.44	105438	99791	80.19
C620SR-ITS	89687	79982	89.18	75989	72217	80.52
C620SS-ITS	40321	35732	88.62	32835	31507	78.14
C620ST-ITS	70599	62471	88.49	58350	55159	78.13
C620SU-ITS	61536	53523	86.98	50980	49668	80.71
C620SV-ITS	82873	66700	80.48	62587	59629	71.95
C620SW-ITS	103751	86483	83.36	81057	70195	67.66
C620SX-ITS	40315	35519	88.1	32849	30599	75.9
C620SY-ITS	49136	43539	88.61	41483	37460	76.24
C620SZ-ITS	42333	37356	88.24	35463	32237	76.15
C620T0-ITS	36181	31922	88.23	29453	25935	71.68
C620T1-ITS	72399	65992	91.15	60677	55010	75.98
C620T2-ITS	48464	42913	88.55	40356	38376	79.18
C620T3-ITS	81000	73981	91.33	71224	66830	82.51
C620T4-ITS	165374	143235	86.61	138053	126652	76.59
C620T5-ITS	344603	289667	84.06	280259	245365	71.2
C620T6-ITS	355768	317926	89.36	306906	266659	74.95
C620T7-ITS	111280	76099	68.39	72750	69703	62.64
C620T8-ITS	77952	53129	68.16	50194	48618	62.37
C620T9-ITS	22436	19451	86.7	18418	16884	75.25
C620TA-ITS	71339	46783	65.58	44274	42977	60.24
C620TB-ITS	111303	92158	82.8	86549	81438	73.17
C620TC-ITS	105864	90764	85.74	86008	82198	77.64
C620TD-ITS	172480	154286	89.45	146849	135238	78.41
C620TE-ITS	280784	255457	90.98	251285	206421	73.52
C620TF-ITS	59264	51429	86.78	48682	43346	73.14
C620TG-ITS	134731	120804	89.66	117640	96657	71.74
C620TH-ITS	199878	171530	85.82	165994	146893	73.49
C620TI-ITS	81545	72563	88.99	69984	60023	73.61
C620TJ-ITS	99763	86641	86.85	82992	71692	71.86
C620TK-ITS	209684	186979	89.17	181058	148904	71.01
C620TL-ITS	229349	201951	88.05	190170	161212	70.29
C620TM-ITS	149283	132443	88.72	129101	108887	72.94
C620TN-ITS	45495	39007	85.74	36889	32957	72.44
C620TO-ITS	137896	120262	87.21	116480	98053	71.11
C620TP-ITS	107133	95749	89.37	92436	80606	75.24
C620TQ-ITS	111466	98573	88.43	94655	79163	71.02
C620TR-ITS	205958	183823	89.25	178661	136949	66.49
C620TS-ITS	207720	176670	85.05	170876	138367	66.61
C620TT-ITS	212132	178956	84.36	172554	147437	69.5
C620TU-ITS	228402	202772	88.78	191191	140642	61.58
C620TV-ITS	54528	48399	88.76	46243	35539	65.18
C620TW-ITS	49174	37655	76.58	34026	30361	61.74
C620TX-ITS	75758	65255	86.14	62035	48932	64.59
C620TY-ITS	46852	38994	83.23	37390	30978	66.12
C620TZ-ITS	50117	43321	86.44	40552	33270	66.38
C620U0-ITS	56699	53205	93.84	51550	41350	72.93
C620U1-ITS	57948	54365	93.82	52565	42478	73.3
C620U2-ITS	46392	43323	93.38	42008	33927	73.13
C620U3-ITS	58836	55233	93.88	53076	42667	72.52
C620U4-ITS	94297	82602	87.6	79278	60834	64.51
C620U5-ITS	66775	61219	91.68	58422	45681	68.41
C620U6-ITS	30193	27462	90.95	26109	23088	76.47
C620U7-ITS	65091	60678	93.22	58068	50225	77.16
C620U8-ITS	63478	57270	90.22	55067	47228	74.4
C620U9-ITS	58766	54676	93.04	52186	45491	77.41
C620UA-ITS	49542	44143	89.1	42276	37675	76.05
C620UB-ITS	158040	114526	72.47	110861	91028	57.6
C620UC-ITS	254694	199764	78.43	194212	155568	61.08
C620UD-ITS	57956	51141	88.24	48797	44256	76.36
C620UE-ITS	17020	14650	86.08	13641	12602	74.04
C620UF-ITS	40062	35745	89.22	34167	31282	78.08
C620UG-ITS	54940	48826	88.87	46518	40975	74.58
C620UH-ITS	52151	45415	87.08	43165	38537	73.9
C620UI-ITS	43062	38155	88.6	36133	32599	75.7
C620UJ-ITS	204850	172815	84.36	168701	145113	70.84
C620UK-ITS	97429	85634	87.89	81478	57313	58.83
C620UL-ITS	90225	79481	88.09	76458	53336	59.11
C620UM-ITS	31549	26771	84.86	25613	23800	75.44
C620UN-ITS	44750	39825	88.99	37966	31277	69.89
C620UO-ITS	48951	43955	89.79	42545	33327	68.08
C620UP-ITS	91238	65210	71.47	62956	50959	55.85
C620UQ-ITS	29192	21178	72.55	19893	18241	62.49
C620UR-ITS	105327	59335	56.33	57249	51953	49.33
C620US-ITS	114289	57434	50.25	55426	50588	44.26
C620UT-ITS	176911	129155	73.01	125032	103154	58.31
C620UU-ITS	137827	69124	50.15	66652	61456	44.59
C620UV-ITS	199448	124096	62.22	121692	104392	52.34
C620UW-ITS	169618	94690	55.83	92673	82085	48.39
C620UX-ITS	171721	116955	68.11	113066	95586	55.66
C620UY-ITS	46019	30066	65.33	28938	27041	58.76
C620UZ-ITS	90678	53975	59.52	52340	45926	50.65
C620V0-ITS	77796	56929	73.18	53614	43219	55.55
C620V1-ITS	132818	89709	67.54	87285	73421	55.28
C620V2-ITS	100242	77436	77.25	74314	56190	56.05
C620V3-ITS	177586	122586	69.03	120575	96925	54.58
C620V4-ITS	209362	197228	94.2	190562	82631	39.47
C620V5-ITS	149645	139449	93.19	133759	68923	46.06
C620V6-ITS	229370	221524	96.58	207934	108110	47.13
C620V7-ITS	182014	174442	95.84	169542	61990	34.06
C620V8-ITS	87531	79920	91.3	75695	69231	79.09
C620V9-ITS	175550	157555	89.75	153466	142742	81.31
C620VA-ITS	63948	54169	84.71	52044	49533	77.46
C620VB-ITS	36285	29071	80.12	27892	26978	74.35
C620VC-ITS	53455	43313	81.03	41532	38979	72.92
C620VD-ITS	105636	90344	85.52	88378	79011	74.8
C620VE-ITS	47180	38161	80.88	36893	34165	72.41
C620VF-ITS	19309	16791	86.96	15585	14223	73.66
C620VG-ITS	42929	38007	88.53	36452	27901	64.99
C620VH-ITS	160735	111301	69.25	104335	88227	54.89
C620VI-ITS	35829	31628	88.27	30861	24087	67.23
C620VJ-ITS	39794	34179	85.89	32281	24312	61.09
C620VK-ITS	88608	74638	84.23	72997	59669	67.34
C620VL-ITS	164752	146085	88.67	141915	106324	64.54
C620VM-ITS	155068	140984	90.92	139175	105151	67.81
C620VN-ITS	59677	51713	86.65	50133	40732	68.25
C620VO-ITS	108080	91147	84.33	89023	74701	69.12
C620VP-ITS	75794	61669	81.36	60313	54975	72.53
C620VQ-ITS	75409	60150	79.77	58573	51184	67.88
C620VR-ITS	44274	37318	84.29	36015	30150	68.1
C620VS-ITS	142408	119748	84.09	117229	99656	69.98
C620VT-ITS	276506	228226	82.54	225426	198433	71.76
C620VU-ITS	107979	82924	76.8	81958	78156	72.38
C620VV-ITS	87581	76208	87.01	73932	63934	73
C620VW-ITS	61536	53056	86.22	51562	42779	69.52
C620VX-ITS	140998	127785	90.63	125317	89456	63.44
C620VY-ITS	99367	90503	91.08	88158	63001	63.4
C620VZ-ITS	64777	58251	89.93	56503	42454	65.54
C620W0-ITS	93240	77671	83.3	74494	62978	67.54
C620W1-ITS	171770	149152	86.83	146934	105282	61.29
C620W2-ITS	116266	105009	90.32	101166	75206	64.68
C620W3-ITS	347232	283195	81.56	278745	180572	52
C620W4-ITS	21457	17791	82.91	16749	16020	74.66
C620W5-ITS	29331	24085	82.11	22821	21682	73.92
C620W6-ITS	102294	81807	79.97	78806	74717	73.04
C620W7-ITS	124018	98309	79.27	95053	87802	70.8
C620W8-ITS	148253	123649	83.4	119717	107613	72.59
C620W9-ITS	117515	97680	83.12	94409	85547	72.8
C620WA-ITS	94685	78386	82.79	76176	71570	75.59
C620WB-ITS	99148	86271	87.01	83604	74471	75.11
C620WC-ITS	79536	66546	83.67	64491	60499	76.06
C620WD-ITS	332488	297169	89.38	293535	217463	65.4
C620WE-ITS	174933	144411	82.55	140988	118751	67.88
C620WF-ITS	265567	204054	76.84	198038	174030	65.53
C620WG-ITS	199211	167553	84.11	164525	135978	68.26
C620WH-ITS	128203	105474	82.27	101771	76256	59.48
C620WI-ITS	158303	133083	84.07	129704	101733	64.26
C620WJ-ITS	266799	211974	79.45	204634	173295	64.95
C620WK-ITS	231199	179818	77.78	174203	148852	64.38
C620WL-ITS	154903	127141	82.08	122919	102646	66.26
C620WM-ITS	84908	69842	82.26	67718	62282	73.35
C620WN-ITS	166264	132736	79.83	129137	104738	62.99
C620WO-ITS	228808	170140	74.36	164481	139153	60.82
C620WP-ITS	105146	82892	78.84	79867	69896	66.48
C620WQ-ITS	102609	84822	82.67	82348	76300	74.36
C620WR-ITS	283029	207472	73.3	200376	167067	59.03
C620WS-ITS	268097	227365	84.81	222574	167647	62.53
C620WT-ITS	253366	206918	81.67	202670	163630	64.58
C620WU-ITS	168424	128874	76.52	124271	107847	64.03
C620WV-ITS	513110	454002	88.48	449671	328848	64.09
C620WW-ITS	50737	42475	83.72	41136	38304	75.5
C620WX-ITS	63120	51751	81.99	49643	47556	75.34
C620X3-ITS	109291	100027	91.52	96356	71097	65.05
C620X4-ITS	158561	151749	95.7	146905	116770	73.64
C620X5-ITS	107213	98113	91.51	93625	71412	66.61
C620X6-ITS	72466	57937	79.95	50505	42184	58.21
C620X7-ITS	68949	55501	80.5	53279	44961	65.21
C620X8-ITS	108788	94093	86.49	82921	63898	58.74
C620X9-ITS	82381	69981	84.95	65114	52801	64.09
C620XA-ITS	82116	71754	87.38	67551	51785	63.06
C620XC-ITS	80842	52060	64.4	47346	42194	52.19
C620XD-ITS	148521	131568	88.59	125364	106739	71.87
C620XE-ITS	97553	83389	85.48	69971	61008	62.54
C620XF-ITS	125997	90049	71.47	81369	63583	50.46
C620XG-ITS	85040	69096	81.25	64327	55821	65.64
C620XH-ITS	120616	107374	89.02	93219	70103	58.12
C620XI-ITS	62476	29684	47.51	28350	25194	40.33
C620XJ-ITS	59448	49863	83.88	43679	37083	62.38
C620XK-ITS	61867	51883	83.86	48938	42367	68.48
C620XL-ITS	39794	29286	73.59	27179	25847	64.95
C620XM-ITS	108484	81802	75.4	77929	65499	60.38
C620XN-ITS	93319	80407	86.16	75215	63772	68.34
C620XP-ITS	167486	156022	93.16	148483	119553	71.38
C620XQ-ITS	192762	183333	95.11	166919	136298	70.71
C620XR-ITS	40254	34168	84.88	32546	28714	71.33
C620XS-ITS	71826	63659	88.63	61018	48088	66.95
C620XT-ITS	80036	72212	90.22	66715	56207	70.23
C620XU-ITS	119249	101672	85.26	93533	80751	67.72
C620XV-ITS	118734	101847	85.78	94993	69560	58.58
C620XW-ITS	154336	140888	91.29	133073	100350	65.02
C620XX-ITS	153657	149665	97.4	147757	98178	63.89
C620XY-ITS	62475	53711	85.97	51070	37125	59.42
C620XZ-ITS	185961	174404	93.79	167556	118494	63.72
C620Y0-ITS	122492	114259	93.28	107979	70234	57.34
C620Y1-ITS	161425	143779	89.07	138583	96830	59.98
C620Y2-ITS	138254	129888	93.95	122700	99935	72.28
C620Y3-ITS	172292	159321	92.47	154371	112604	65.36
C620Y4-ITS	111453	103893	93.22	100645	67364	60.44
C620Y5-ITS	184769	174971	94.7	165294	115264	62.38
C620Y6-ITS	121908	117105	96.06	111634	82714	67.85
C620Y7-ITS	152188	148627	97.66	147644	103263	67.85
C620YA-ITS	111630	102286	91.63	100427	78662	70.47
C620YB-ITS	30007	25710	85.68	24076	20804	69.33
C620YC-ITS	47205	40637	86.09	36880	30760	65.16
C620YD-ITS	60432	48867	80.86	38771	32619	53.98
C620YE-ITS	101760	92252	90.66	83177	65665	64.53
C620YF-ITS	92379	85204	92.23	80187	56194	60.83
C620YG-ITS	115153	109919	95.45	103509	78403	68.09
C620YH-ITS	44329	38395	86.61	35151	28286	63.81
C620YI-ITS	58327	50250	86.15	35929	31847	54.6
C620YJ-ITS	73010	67852	92.94	61953	48432	66.34
C620YK-ITS	68260	62287	91.25	56725	50889	74.55
C620YL-ITS	41883	34745	82.96	32453	29958	71.53
C620YM-ITS	118424	109329	92.32	97827	75194	63.5
C620YN-ITS	98490	87430	88.77	84022	66839	67.86
C620YO-ITS	100500	94041	93.57	89639	74621	74.25
C620YP-ITS	85964	78234	91.01	74210	57966	67.43
C620YW-ITS	64732	59583	92.05	55262	37080	57.28
C620YX-ITS	99606	92301	92.67	80865	64925	65.18
C620YY-ITS	116278	107978	92.86	93896	73571	63.27
C620Z0-ITS	116204	108456	93.33	105691	71964	61.93
C620Z1-ITS	104674	95872	91.59	93519	70642	67.49
C620Z3-ITS	95828	89920	93.83	86562	62476	65.2
C620Z4-ITS	116205	111078	95.59	109285	76499	65.83
C620Z5-ITS	103671	95125	91.76	91800	68912	66.47
C620Z6-ITS	157126	145770	92.77	137803	97075	61.78
C620Z7-ITS	139005	129940	93.48	123512	82022	59.01
C620Z8-ITS	128417	120206	93.61	118141	84161	65.54
C620Z9-ITS	69912	66058	94.49	64976	45303	64.8
C620ZA-ITS	117291	109440	93.31	104459	68388	58.31
C62105-ITS	64017	56892	88.87	55136	42287	66.06
C62106-ITS	115778	103917	89.76	101582	77701	67.11
C62107-ITS	80527	65406	81.22	63994	48781	60.58
C62108-ITS	134373	118766	88.39	117510	90808	67.58
C62109-ITS	35669	29967	84.01	27599	21820	61.17
C6210A-ITS	97000	84732	87.35	82547	64042	66.02
C6210B-ITS	106195	91197	85.88	89390	72934	68.68
C6210C-ITS	179528	159618	88.91	157783	119681	66.66
C6210E-ITS	138879	122643	88.31	119876	92691	66.74
C6210F-ITS	104233	80858	77.57	79058	63543	60.96
C6210G-ITS	149969	118154	78.79	116329	97535	65.04
C6210H-ITS	141006	108012	76.6	104820	88729	62.93
C6210I-ITS	34592	31090	89.88	29861	23525	68.01
C6210J-ITS	45745	41089	89.82	40061	32602	71.27
C6210K-ITS	61348	52272	85.21	50985	43601	71.07
C6210L-ITS	98593	90348	91.64	89297	75755	76.84
C6210M-ITS	157410	134470	85.43	132682	113128	71.87
C6210N-ITS	203417	183889	90.4	181336	160311	78.81
C6210P-ITS	261475	127008	48.57	121799	95338	36.46
C6210Q-ITS	205096	193108	94.15	191682	162526	79.24
C6210R-ITS	153484	137240	89.42	135060	106074	69.11
C6210S-ITS	108311	92138	85.07	89328	70011	64.64
C6210T-ITS	84056	76411	90.9	74555	60512	71.99
C6210U-ITS	150398	131120	87.18	126931	100199	66.62
C6210V-ITS	60540	51267	84.68	49794	41167	68
C6210W-ITS	52782	44357	84.04	43360	40627	76.97
C6210X-ITS	59014	54253	91.93	52264	42841	72.59
C6210Y-ITS	43303	37964	87.67	36824	31544	72.84
C6210Z-ITS	206252	127453	61.79	122672	94665	45.9
C62110-ITS	245734	199224	81.07	194966	135145	55
C62111-ITS	193300	148010	76.57	142231	104280	53.95
C62112-ITS	215162	160880	74.77	149041	115783	53.81
C62113-ITS	265816	227017	85.4	217472	165697	62.34
C62114-ITS	220431	172025	78.04	166385	109878	49.85
C62115-ITS	176932	131423	74.28	127985	84617	47.82
C62116-ITS	178785	126154	70.56	121231	83834	46.89
C62117-ITS	312438	260921	83.51	256735	146452	46.87
C62118-ITS	232172	149631	64.45	144659	110807	47.73
C62119-ITS	90090	71409	79.26	68725	61222	67.96
C6211A-ITS	75414	58890	78.09	56168	50103	66.44
C6211B-ITS	108715	89463	82.29	86560	68252	62.78
C6211C-ITS	198976	147566	74.16	143797	121828	61.23
C6211D-ITS	115049	93428	81.21	90814	71596	62.23
C6211E-ITS	229313	181882	79.32	177857	146993	64.1
C6211F-ITS	195942	149791	76.45	146906	115853	59.13
C6211G-ITS	208116	167125	80.3	163291	134224	64.49
C6211H-ITS	166711	130879	78.51	127882	100252	60.14
C6211I-ITS	142093	115925	81.58	112502	87630	61.67
C6211J-ITS	84887	72961	85.95	70050	61557	72.52
C6211K-ITS	178368	161230	90.39	157638	113694	63.74
C6211L-ITS	42209	28125	66.63	26046	22843	54.12
C6211M-ITS	69520	62892	90.47	60785	42502	61.14
C6211N-ITS	97938	87713	89.56	83452	53241	54.36
C6211O-ITS	188417	166369	88.3	159834	126649	67.22
C6211P-ITS	38269	30923	80.8	27784	25240	65.95
C6211Q-ITS	29291	23450	80.06	22548	20718	70.73
C6211R-ITS	34420	27483	79.85	26765	24931	72.43
C6211S-ITS	67225	57493	85.52	56059	46017	68.45
C6211T-ITS	88437	51547	58.29	47811	40852	46.19
C6211U-ITS	80281	64583	80.45	63953	57568	71.71
C6211V-ITS	35648	29755	83.47	28891	27181	76.25
C6211W-ITS	43251	37457	86.6	36381	32946	76.17
C6211X-ITS	60755	49396	81.3	47383	36178	59.55
C6211Y-ITS	96867	85594	88.36	83414	69260	71.5
C6211Z-ITS	42274	25347	59.96	23622	22493	53.21
C62120-ITS	68739	60460	87.96	57798	48435	70.46
C62121-ITS	39593	26868	67.86	24450	21833	55.14
C62122-ITS	94605	85142	90	83846	77294	81.7
C62123-ITS	77650	68924	88.76	66477	47594	61.29
C62124-ITS	44575	33025	74.09	31323	28139	63.13
C62125-ITS	66210	49772	75.17	46938	33153	50.07
C62126-ITS	29493	24531	83.18	23349	21903	74.27
C62127-ITS	30500	25269	82.85	24311	22540	73.9
C62128-ITS	193729	168045	86.74	164725	135360	69.87
C62129-ITS	320071	284284	88.82	280084	229059	71.57
C6212A-ITS	238899	203911	85.35	189779	169469	70.94
C6212B-ITS	337987	299570	88.63	294715	242343	71.7
C6212C-ITS	168834	151760	89.89	148861	131861	78.1
C6212D-ITS	361930	327963	90.62	320060	242287	66.94
C6212E-ITS	155085	138595	89.37	135415	118941	76.69
C6212F-ITS	42198	33962	80.48	32607	31350	74.29
C6212G-ITS	196452	175448	89.31	172706	140365	71.45
C6212H-ITS	48792	42006	86.09	40470	38133	78.15
C6212I-ITS	73091	64685	88.5	62548	60700	83.05
C6212J-ITS	48807	43163	88.44	41101	38663	79.22
C6212K-ITS	330619	296873	89.79	292842	247301	74.8
C6212L-ITS	262958	238186	90.58	233850	199010	75.68
C6212M-ITS	161338	149131	92.43	143637	117361	72.74
C6212N-ITS	90723	74998	82.67	72806	52667	58.05
C6212O-ITS	58268	52168	89.53	50630	38052	65.31
C6212P-ITS	51709	44504	86.07	43189	33742	65.25
C6212Q-ITS	65347	59862	91.61	58163	45319	69.35
C6212R-ITS	64734	58177	89.87	55459	39105	60.41
C6212S-ITS	75300	68812	91.38	67200	46950	62.35
C6212T-ITS	67015	57093	85.19	54730	47763	71.27
C6212U-ITS	91069	81797	89.82	65818	56210	61.72
C6212V-ITS	137656	98872	71.83	96441	77374	56.21
C6212W-ITS	20298	16090	79.27	15297	14653	72.19
C6212X-ITS	42163	35588	84.41	34125	31398	74.47
C6212Y-ITS	28743	23894	83.13	23012	20684	71.96
C6212Z-ITS	65116	52958	81.33	50981	47576	73.06
C62130-ITS	84643	70573	83.38	68800	63694	75.25
C6213A-ITS	87875	74922	85.26	71175	61968	70.52
C6213B-ITS	25669	21031	81.93	20268	19470	75.85
C6213C-ITS	151432	136845	90.37	135321	91340	60.32
C6213D-ITS	71040	62759	88.34	61229	54210	76.31
C6213E-ITS	111662	96915	86.79	95201	83391	74.68
C6213F-ITS	111204	97692	87.85	95998	79578	71.56
C6213G-ITS	146527	118292	80.73	116065	89839	61.31
C6213H-ITS	206558	160208	77.56	156503	126686	61.33
C6213I-ITS	210796	174294	82.68	170391	127453	60.46
C6213J-ITS	164667	142486	86.53	139902	112329	68.22
C6213K-ITS	93553	74210	79.32	72172	59692	63.81
C6213L-ITS	205670	153716	74.74	149774	123858	60.22
C6213M-ITS	435017	369804	85.01	365218	290353	66.75
C6213N-ITS	269807	227668	84.38	225714	181671	67.33
C6213P-ITS	174398	135068	77.45	130951	99401	57
C6213Q-ITS	157651	135476	85.93	132640	115586	73.32
C6213R-ITS	115371	99936	86.62	98457	82996	71.94
C6213S-ITS	171058	143479	83.88	141217	122904	71.85
C6213T-ITS	49292	38864	78.84	36970	32514	65.96
C6213U-ITS	34762	27329	78.62	26123	24131	69.42
C6213V-ITS	55081	42792	77.69	41241	37844	68.71
C6213W-ITS	93951	76064	80.96	73994	66864	71.17
C6213X-ITS	178339	152603	85.57	149838	133028	74.59
C6213Y-ITS	77050	69121	89.71	67128	64978	84.33
C6213Z-ITS	123364	103249	83.69	100127	95036	77.04
C62140-ITS	153211	104892	68.46	99984	91001	59.4
C62141-ITS	146732	99674	67.93	95026	86410	58.89
C62142-ITS	181707	118096	64.99	111804	101351	55.78
C62143-ITS	142051	101349	71.35	97942	91178	64.19
C62144-ITS	222999	156197	70.04	150014	136561	61.24
C62145-ITS	171814	137987	80.31	133469	103381	60.17
C62146-ITS	189253	128028	67.65	124565	118175	62.44
C62147-ITS	163340	131879	80.74	126920	112909	69.13
C62148-ITS	130290	111110	85.28	108041	69565	53.39
C62149-ITS	114797	95008	82.76	92199	71522	62.3
C6214A-ITS	133807	97548	72.9	93857	81334	60.78
C6214B-ITS	202116	156090	77.23	150988	132005	65.31
C6214C-ITS	191005	159928	83.73	155379	122284	64.02
C6214D-ITS	148415	120724	81.34	117997	105576	71.14
C6214E-ITS	151851	134734	88.73	131841	100253	66.02
C6214F-ITS	219085	182935	83.5	177790	134193	61.25
C6214G-ITS	203209	169634	83.48	166591	130379	64.16
C6214H-ITS	317606	245656	77.35	238742	202391	63.72
C6214I-ITS	106367	85375	80.26	81295	69797	65.62
C6214J-ITS	254468	210428	82.69	205713	154985	60.91
C6214K-ITS	179916	142059	78.96	136575	123562	68.68
C6214L-ITS	146503	116441	79.48	112742	101720	69.43
C6214M-ITS	252107	204661	81.18	199645	173228	68.71
C6214N-ITS	223705	174718	78.1	168764	155094	69.33
C6214O-ITS	93531	74173	79.3	71123	65775	70.32
C6214P-ITS	168749	138088	81.83	133920	126946	75.23
C6214Q-ITS	123428	100327	81.28	96972	86282	69.9
C6214R-ITS	92149	75125	81.53	72200	68714	74.57
C6214S-ITS	95825	81391	84.94	77932	71634	74.76
C6214T-ITS	93313	83170	89.13	81543	63954	68.54
C6214U-ITS	92302	78138	84.65	75456	72817	78.89
C6214V-ITS	163364	123149	75.38	118492	110848	67.85
C6214W-ITS	209388	157733	75.33	151605	141593	67.62
C6214X-ITS	89406	68456	76.57	65640	61333	68.6
C6214Y-ITS	150104	118773	79.13	114492	108510	72.29
C6214Z-ITS	78925	67199	85.14	65279	56063	71.03
C62150-ITS	64020	53613	83.74	51377	46799	73.1
C62151-ITS	127971	106370	83.12	103451	95022	74.25
C62152-ITS	82658	69571	84.17	67419	63435	76.74
C62153-ITS	106357	89235	83.9	85949	80773	75.95
C62154-ITS	185728	154791	83.34	151370	135248	72.82
C62155-ITS	83582	70073	83.84	67421	59360	71.02
C62156-ITS	50671	41744	82.38	39818	32390	63.92
C62157-ITS	54591	45583	83.5	43972	41637	76.27
C62158-ITS	122484	104489	85.31	101605	87058	71.08
C62159-ITS	52974	49432	93.31	48024	43860	82.8
C6215A-ITS	176341	136277	77.28	130572	118648	67.28
C6215B-ITS	142447	111786	78.48	107871	91746	64.41
C6215C-ITS	231169	176742	76.46	169526	154496	66.83
C6215D-ITS	278713	251988	90.41	248625	207052	74.29
C6215E-ITS	121245	97348	80.29	93645	87217	71.93
C6215F-ITS	149681	120054	80.21	116102	108057	72.19
C6215G-ITS	242370	197688	81.56	192367	177368	73.18
C6215I-ITS	135197	100833	74.58	97170	84153	62.24
C6215J-ITS	136582	102582	75.11	99351	88581	64.86
C6215K-ITS	250590	192115	76.67	184943	161289	64.36
C6215L-ITS	193807	171356	88.42	168721	111180	57.37
C6215M-ITS	196341	169382	86.27	165368	137032	69.79
C6215N-ITS	245686	192447	78.33	186314	157872	64.26
C6215O-ITS	70047	55160	78.75	52929	50345	71.87
C6215P-ITS	131254	116106	88.46	112259	100909	76.88
C6215Q-ITS	184353	157919	85.66	153629	138341	75.04
C6215R-ITS	246588	207336	84.08	200385	163813	66.43
C6215S-ITS	51984	42881	82.49	39874	35791	68.85
C6215T-ITS	60987	51254	84.04	48152	43584	71.46
C6215V-ITS	38000	32187	84.7	29899	27612	72.66
C6215W-ITS	58900	50029	84.94	46756	42213	71.67
C6215X-ITS	194596	172315	88.55	165106	140825	72.37
C6215Y-ITS	58476	50103	85.68	46864	43956	75.17
C6215Z-ITS	221212	192262	86.91	183866	160941	72.75
C62160-ITS	396892	356208	89.75	350970	264876	66.74
C62161-ITS	112073	99367	88.66	95874	70888	63.25
C62162-ITS	125730	106915	85.04	102196	80653	64.15
C62163-ITS	127962	107021	83.63	100476	78742	61.54
C62164-ITS	159887	138825	86.83	131604	99711	62.36
C62166-ITS	185767	161435	86.9	151068	112989	60.82
C62167-ITS	196922	168548	85.59	162189	128592	65.3
C62168-ITS	284766	245665	86.27	237265	173801	61.03
C62169-ITS	215795	188410	87.31	180898	133567	61.9
C6216A-ITS	125527	107038	85.27	100405	83902	66.84
C6216B-ITS	134617	113058	83.98	106681	91888	68.26
C6216C-ITS	128107	106437	83.08	99530	86492	67.52
C6216D-ITS	147569	123736	83.85	120115	103603	70.21
C6216E-ITS	183702	154291	83.99	148649	128828	70.13
C6216F-ITS	183972	156942	85.31	147219	122330	66.49
C6216G-ITS	221581	186962	84.38	176980	149754	67.58
C6216H-ITS	213994	184902	86.41	179168	138804	64.86
C6216K-ITS	114117	68824	60.31	65055	58711	51.45
C6216M-ITS	188659	145489	77.12	139637	119157	63.16
C6216N-ITS	88570	72801	82.2	69959	61537	69.48
C6216O-ITS	84266	74551	88.47	71316	67154	79.69
C6216Q-ITS	79954	69392	86.79	67103	62944	78.73
C6216S-ITS	60582	50840	83.92	48387	42232	69.71
C6216T-ITS	26051	22084	84.77	21063	19084	73.26
C6216U-ITS	144151	117285	81.36	113911	88371	61.3
C6216X-ITS	133469	110772	82.99	106587	83476	62.54
C6216Y-ITS	127535	102797	80.6	98767	82178	64.44
C6216Z-ITS	250104	205212	82.05	199915	167958	67.16
C62170-ITS	162758	124141	76.27	119415	95229	58.51
C62172-ITS	247850	208201	84	204108	166078	67.01
C62174-ITS	170850	148227	86.76	145777	117771	68.93
C62175-ITS	127767	106755	83.55	104242	90900	71.15
C62176-ITS	44946	33391	74.29	31802	28910	64.32
C62177-ITS	126592	88021	69.53	83868	72364	57.16
C6217A-ITS	166956	121118	72.54	114974	100409	60.14
C6217B-ITS	207759	167212	80.48	162762	141676	68.19
C6217C-ITS	118675	95616	80.57	92285	79936	67.36
C6217D-ITS	232670	201622	86.66	197810	158367	68.07
C6217F-ITS	143214	118629	82.83	115751	83775	58.5
C6217G-ITS	150516	132661	88.14	129510	112987	75.07
C6217H-ITS	58996	31872	54.02	29060	27692	46.94
C6217I-ITS	81229	48802	60.08	44534	42468	52.28
C6217L-ITS	156799	94294	60.14	88645	79282	50.56
C6217M-ITS	147531	137895	93.47	132306	85891	58.22
C6217N-ITS	71545	63484	88.73	61870	57591	80.5
C6217O-ITS	116846	81665	69.89	77700	67527	57.79
C6217P-ITS	89484	82058	91.7	81049	68236	76.25
C6217Q-ITS	158632	134125	84.55	131912	108870	68.63
C6217R-ITS	82018	62023	75.62	59964	49492	60.34
C6217S-ITS	71296	62655	87.88	59683	50171	70.37
C6217T-ITS	76003	63212	83.17	60215	51620	67.92
C6217U-ITS	190304	137832	72.43	132344	113196	59.48
C6217V-ITS	32636	28289	86.68	27002	26017	79.72
C6217W-ITS	74347	60045	80.76	58388	47799	64.29
C6217X-ITS	155862	145417	93.3	143427	110319	70.78
C6217Y-ITS	154174	143509	93.08	140989	101388	65.76
C6217Z-ITS	144611	133511	92.32	130246	99430	68.76
C62180-ITS	187590	171804	91.58	169415	126359	67.36
C62181-ITS	159558	145195	91	142455	104827	65.7
C62182-ITS	199833	184689	92.42	182375	126737	63.42
C62183-ITS	135122	108690	80.44	105618	93267	69.02
C62184-ITS	345919	269719	77.97	262692	237573	68.68
C62185-ITS	171419	133428	77.84	130330	121239	70.73
C62186-ITS	112421	97855	87.04	94708	90613	80.6
C62187-ITS	66181	54244	81.96	52959	50380	76.12
C62188-ITS	81363	64941	79.82	62650	59844	73.55
C62189-ITS	229491	188026	81.93	183648	171656	74.8
C6218A-ITS	76514	64093	83.77	62324	59670	77.99
C6218B-ITS	106520	91525	85.92	86820	81966	76.95
C6218C-ITS	20162	16835	83.5	15487	14919	74
C6218D-ITS	23182	18463	79.64	17543	17054	73.57
C6218E-ITS	153499	119815	78.06	116232	106636	69.47
C6218F-ITS	124330	104211	83.82	102188	98950	79.59
C6218G-ITS	127886	108379	84.75	106780	100251	78.39
C6218H-ITS	112862	98186	87	95686	74385	65.91
C6218I-ITS	299235	243108	81.24	237019	224654	75.08
C6218J-ITS	133844	121986	91.14	120336	109108	81.52
C6218K-ITS	96653	78669	81.39	76548	74335	76.91
C6218L-ITS	117910	100104	84.9	97692	90903	77.1
C6218M-ITS	153306	133436	87.04	130134	118950	77.59
C6218N-ITS	95800	82008	85.6	79453	76653	80.01
C6218O-ITS	37587	32106	85.42	30470	30141	80.19
C6218P-ITS	127769	108087	84.6	105876	95309	74.59
C6218Q-ITS	74356	65305	87.83	62914	61126	82.21
C6218R-ITS	115160	95425	82.86	93661	85077	73.88
C6218S-ITS	55181	46732	84.69	45605	43510	78.85
C6218T-ITS	118693	108653	91.54	106604	95950	80.84
C6218U-ITS	49332	41466	84.05	40520	39948	80.98
C6218V-ITS	208604	189677	90.93	186549	151733	72.74
C6218W-ITS	50309	43334	86.14	41842	39256	78.03
C6218X-ITS	152793	124615	81.56	121500	114134	74.7
C6218Y-ITS	65709	55908	85.08	54521	52547	79.97
C6218Z-ITS	270825	224354	82.84	218849	197093	72.78
C62190-ITS	261915	220756	84.29	216002	193679	73.95
C62191-ITS	204048	174943	85.74	170835	151440	74.22
C62192-ITS	96420	83837	86.95	81698	72969	75.68
C62193-ITS	283255	248960	87.89	243958	209288	73.89
C62194-ITS	51177	44121	86.21	42757	40892	79.9
C62195-ITS	231103	195845	84.74	191885	171209	74.08
C62196-ITS	141442	112422	79.48	109824	96857	68.48
C62197-ITS	232677	199641	85.8	195947	163623	70.32
C62198-ITS	453993	380529	83.82	372611	311556	68.63
C62199-ITS	88672	74017	83.47	71589	64360	72.58
C6219A-ITS	165336	135399	81.89	132213	115895	70.1
C6219B-ITS	209756	176832	84.3	173108	144264	68.78
C6219C-ITS	326680	277808	85.04	269326	224812	68.82
C6219D-ITS	329238	288218	87.54	284383	229290	69.64
C6219E-ITS	311310	272101	87.41	267565	208579	67
C6219F-ITS	324643	279135	85.98	274014	217708	67.06
C6219G-ITS	330595	279615	84.58	275202	234769	71.01
C6219H-ITS	106875	93186	87.19	90567	78140	73.11
C6219I-ITS	170218	134831	79.21	131344	112203	65.92
C6219J-ITS	160558	124487	77.53	120593	107352	66.86
C6219K-ITS	77932	62356	80.01	60420	54043	69.35
C6219M-ITS	62102	53493	86.14	51549	49089	79.05
C6219N-ITS	162689	129360	79.51	125443	110388	67.85
C6219O-ITS	156346	122724	78.5	119179	103844	66.42
C6219P-ITS	244342	205041	83.92	201358	169722	69.46
C6219Q-ITS	51805	41758	80.61	39941	38908	75.1
C6219R-ITS	210369	158465	75.33	154011	137393	65.31
C6219S-ITS	204761	158531	77.42	154672	130043	63.51
C6219T-ITS	198856	163778	82.36	160045	145567	73.2
C6219U-ITS	390880	315842	80.8	310579	247803	63.4
C6219W-ITS	99196	81123	81.78	79038	73920	74.52
C6219X-ITS	176589	137613	77.93	133566	122325	69.27
C6219Y-ITS	104246	88394	84.79	85431	79154	75.93
C6219Z-ITS	73499	63168	85.94	61231	57800	78.64
C621A0-ITS	64438	53694	83.33	52393	50715	78.7
C621A1-ITS	59743	50707	84.88	48996	47325	79.21
C621A2-ITS	66705	55561	83.29	53910	51767	77.61
C621A3-ITS	124513	100591	80.79	97912	91865	73.78
C621A4-ITS	322056	264903	82.25	260671	217821	67.63
C621A5-ITS	176960	139471	78.81	135172	124064	70.11
C621A6-ITS	121034	97781	80.79	95466	88681	73.27
C621A7-ITS	70067	59809	85.36	58128	54200	77.35
C621A8-ITS	122498	103794	84.73	100985	95947	78.33
C621AA-ITS	67207	55149	82.06	53644	51474	76.59
C621AB-ITS	154148	129973	84.32	126821	116684	75.7
C621AC-ITS	92718	75960	81.93	73840	70589	76.13
C621AD-ITS	102512	84534	82.46	81934	67506	65.85
C621AF-ITS	90211	72491	80.36	69951	66505	73.72
C621AG-ITS	41966	33603	80.07	32478	31644	75.4
C621AH-ITS	83952	72415	86.26	70680	66827	79.6
C621AI-ITS	45598	38233	83.85	36626	35422	77.68
C621AJ-ITS	112325	94843	84.44	92020	84463	75.2
C621AK-ITS	35099	30153	85.91	29009	27925	79.56
C621AL-ITS	203109	175437	86.38	172334	137934	67.91
C621AM-ITS	98204	83211	84.73	80802	74593	75.96
C621AN-ITS	120151	99982	83.21	97561	89665	74.63
C621AO-ITS	67647	56883	84.09	55064	51866	76.67
C621AP-ITS	107809	91445	84.82	88519	80775	74.92
C621AQ-ITS	66983	55887	83.43	54172	50354	75.17
C621AR-ITS	120455	105432	87.53	103085	89069	73.94
C621AT-ITS	140883	115650	82.09	112887	98381	69.83
C621AU-ITS	228642	188759	82.56	182912	141447	61.86
C621AW-ITS	119249	98896	82.93	96449	81820	68.61
C621AX-ITS	148592	119815	80.63	117294	96953	65.25
C621AY-ITS	230009	178243	77.49	173236	138251	60.11
C621AZ-ITS	127813	109781	85.89	106924	90234	70.6
C621B0-ITS	94674	78509	82.93	76610	64584	68.22
C621B1-ITS	290960	230932	79.37	223780	173331	59.57
C621B2-ITS	187909	158053	84.11	156108	126400	67.27
C621B3-ITS	98227	77522	78.92	75935	62812	63.95
C621B4-ITS	113706	91132	80.15	88195	73554	64.69
C621B5-ITS	137932	113113	82.01	111491	87657	63.55
C621B6-ITS	96842	78328	80.88	76525	69328	71.59
C621B7-ITS	121543	101363	83.4	99031	84175	69.26
C621B8-ITS	186826	160303	85.8	157515	140754	75.34
C621BA-ITS	201527	173784	86.23	171242	141975	70.45
C621BB-ITS	59344	47986	80.86	45990	43958	74.07
C621BC-ITS	106312	81016	76.21	78568	67156	63.17
C621BE-ITS	124295	106837	85.95	104692	81926	65.91
C621BF-ITS	188767	165375	87.61	160708	111903	59.28
C621BG-ITS	244457	207249	84.78	203320	153353	62.73
C621BH-ITS	62981	48686	77.3	46321	40742	64.69
C621BI-ITS	21505	17023	79.16	15883	14026	65.22
C621BJ-ITS	60997	48053	78.78	46772	39659	65.02
C621BK-ITS	98795	83359	84.38	81203	67769	68.6
C621BM-ITS	133613	104224	78	101193	87640	65.59
C621BN-ITS	209323	171498	81.93	167531	144746	69.15
C621BP-ITS	84125	67969	80.8	65831	60085	71.42
C621BS-ITS	129938	103038	79.3	100342	90752	69.84
C621BX-ITS	74367	60175	80.92	58726	53837	72.39
C621BY-ITS	22832	17873	78.28	16880	16105	70.54
C621C1-ITS	73867	60372	81.73	58856	53172	71.98
C621C2-ITS	32775	25323	77.26	24356	22773	69.48
C621C3-ITS	78570	67733	86.21	65606	60013	76.38
C621C4-ITS	99724	74053	74.26	71387	66831	67.02
C621C5-ITS	205855	168639	81.92	164913	124569	60.51
C621C6-ITS	103750	86514	83.39	83814	69521	67.01
C621C7-ITS	63037	51576	81.82	49777	46936	74.46
C621C8-ITS	100464	83472	83.09	80265	66774	66.47
C621C9-ITS	68104	59578	87.48	58248	50414	74.03
C621CA-ITS	88332	75471	85.44	72723	60010	67.94
C621CB-ITS	75045	67024	89.31	65505	58408	77.83
C621CC-ITS	170793	153143	89.67	141133	113635	66.53
C621CD-ITS	115505	97997	84.84	96014	82460	71.39
C621CE-ITS	94761	71289	75.23	68935	62739	66.21
C621CF-ITS	47509	37600	79.14	36243	32595	68.61
C621CI-ITS	28267	22944	81.17	21725	20427	72.26
C621CK-ITS	87801	71898	81.89	70366	63574	72.41
C621CL-ITS	72760	58683	80.65	56822	49569	68.13
C621CM-ITS	115308	99415	86.22	97021	66531	57.7
C621CU-ITS	105551	89865	85.14	87056	65976	62.51
C621CV-ITS	121015	103074	85.17	100299	69200	57.18
C621CW-ITS	150777	127042	84.26	125400	90096	59.75
C621CX-ITS	110391	96560	87.47	94882	72683	65.84
C621CY-ITS	107395	85220	79.35	81449	67271	62.64
C621CZ-ITS	87423	72939	83.43	71261	55630	63.63
C621D0-ITS	172609	153891	89.16	150663	110259	63.88
C621D2-ITS	54845	45944	83.77	44122	35890	65.44
C621D3-ITS	434597	367803	84.63	358093	261822	60.24
C621D5-ITS	431881	339876	78.7	331106	240819	55.76
C621D7-ITS	182044	159339	87.53	156105	97600	53.61
C621D8-ITS	232702	197181	84.74	193321	146285	62.86
C621D9-ITS	320027	268945	84.04	264438	190657	59.58
C621DA-ITS	316633	260615	82.31	252925	204011	64.43
C621DB-ITS	37238	29833	80.11	27503	23884	64.14
C621DC-ITS	69186	55882	80.77	51927	44177	63.85
C621DD-ITS	219301	180675	82.39	169030	142752	65.09
C621DE-ITS	98834	81729	82.69	76133	67158	67.95
C621DF-ITS	103434	86813	83.93	81606	71217	68.85
C621DG-ITS	113253	96679	85.37	91595	79991	70.63
C621DJ-ITS	183269	139059	75.88	123251	89877	49.04
C621DK-ITS	189075	156755	82.91	147513	117226	62
C621DL-ITS	105084	94873	90.28	89257	80120	76.24
C621DN-ITS	217562	176777	81.25	170630	136717	62.84
C621DO-ITS	129480	106784	82.47	101239	81821	63.19
C621DP-ITS	80878	69546	85.99	65819	54752	67.7
C621DR-ITS	227415	168153	73.94	160360	135031	59.38
C621DS-ITS	105880	87574	82.71	83561	71524	67.55
C621DT-ITS	164184	131021	79.8	122607	103631	63.12
C621DU-ITS	167435	144763	86.46	139448	125500	74.95
C621DV-ITS	176163	143332	81.36	135275	113652	64.52
C621DW-ITS	139904	118802	84.92	112909	97336	69.57
C621E0-ITS	179601	143140	79.7	134609	116934	65.11
C621E2-ITS	144387	113851	78.85	110214	100217	69.41
C621E4-ITS	152510	127296	83.47	116864	104532	68.54
C621E7-ITS	94231	77568	82.32	75733	70688	75.02
C621E8-ITS	35823	30703	85.71	29224	27158	75.81
C621E9-ITS	91920	72397	78.76	70146	66122	71.93
C621EA-ITS	227419	189128	83.16	184989	167325	73.58
C621EB-ITS	100040	84314	84.28	82456	75542	75.51
C621EC-ITS	220527	185933	84.31	178205	160703	72.87
C621ED-ITS	105139	87599	83.32	84829	80201	76.28
C621EE-ITS	140045	118238	84.43	111688	102064	72.88
C621EF-ITS	100022	84519	84.5	82269	76840	76.82
C621EG-ITS	77020	65341	84.84	63737	58846	76.4
C621EI-ITS	120179	98868	82.27	96104	89876	74.79
C621EJ-ITS	105171	87160	82.87	83861	77367	73.56
C621EN-ITS	40228	33924	84.33	32429	30314	75.36
C621EQ-ITS	36483	31200	85.52	30115	29416	80.63
C621ER-ITS	89477	75463	84.34	72125	66167	73.95
C621ES-ITS	280447	193753	69.09	187096	150464	53.65
C621ET-ITS	59871	49711	83.03	48083	45643	76.24
C621EU-ITS	120865	105879	87.6	103629	89600	74.13
C621EV-ITS	98201	83705	85.24	81616	75754	77.14
C621EW-ITS	229050	203323	88.77	195509	174856	76.34
C621EX-ITS	102889	89066	86.57	87188	77430	75.26
C621EY-ITS	178148	134896	75.72	128699	112921	63.39
C621EZ-ITS	79408	58956	74.24	56665	53102	66.87
C621F0-ITS	103453	87734	84.81	84922	76527	73.97
C621F1-ITS	168460	130737	77.61	127471	111616	66.26
C621F3-ITS	145720	114524	78.59	111375	101609	69.73
C621F4-ITS	82290	60156	73.1	56652	53184	64.63
C621F5-ITS	63415	57192	90.19	55888	45469	71.7
C621F6-ITS	105280	92421	87.79	90283	77820	73.92
C621F7-ITS	40371	31667	78.44	30121	28690	71.07
C621FA-ITS	36890	31971	86.67	30486	28215	76.48
C621FC-ITS	110173	56452	51.24	53212	48261	43.8
C621FD-ITS	82174	46020	56	44483	39576	48.16
C621FE-ITS	208321	110363	52.98	107274	97036	46.58
C621FF-ITS	210272	123033	58.51	119633	101967	48.49
C621FG-ITS	218466	122201	55.94	118167	102334	46.84
C621FH-ITS	206758	135272	65.43	132052	112058	54.2
C621FI-ITS	180562	112760	62.45	110232	95033	52.63
C621FJ-ITS	179282	116708	65.1	114210	98498	54.94
C621FK-ITS	44888	27433	61.11	26120	24893	55.46
C621FL-ITS	71085	37472	52.71	35171	33821	47.58
C621FM-ITS	68053	42537	62.51	40070	37897	55.69
C621FN-ITS	76362	47662	62.42	45602	43249	56.64
C621FO-ITS	58669	34094	58.11	32612	30887	52.65
C621FP-ITS	34880	23098	66.22	21610	20673	59.27
C621FQ-ITS	44973	28800	64.04	27037	25241	56.12
C621FR-ITS	47801	31764	66.45	29850	27271	57.05
C621FS-ITS	104569	64046	61.25	61580	58799	56.23
C621FT-ITS	83666	48378	57.82	46749	44079	52.68
C621FU-ITS	110741	70269	63.45	67759	63987	57.78
C621FV-ITS	67587	42995	63.61	41439	39741	58.8
C621FW-ITS	52566	32289	61.43	30985	29608	56.33
C621FX-ITS	64020	41732	65.19	39735	38156	59.6
C621FY-ITS	69355	41634	60.03	39811	38474	55.47
C621FZ-ITS	55053	34976	63.53	33377	31683	57.55
C621G0-ITS	88475	58627	66.26	56605	53535	60.51
C621G1-ITS	90922	53157	58.46	51378	48494	53.34
C621G2-ITS	46201	30621	66.28	29228	27922	60.44
C621G3-ITS	35350	23175	65.56	21750	20986	59.37
C621G4-ITS	248834	176559	70.95	169799	135700	54.53
C621G5-ITS	192229	152713	79.44	148062	117132	60.93
C621G6-ITS	201701	171306	84.93	167937	124063	61.51
C621G7-ITS	113331	77231	68.15	75030	68643	60.57
C621G8-ITS	87805	53933	61.42	52309	48508	55.25
C621G9-ITS	68263	43625	63.91	41846	40104	58.75
C621GA-ITS	41099	26949	65.57	25545	23709	57.69
C621GB-ITS	42051	27033	64.29	25452	23126	55
C621GC-ITS	111292	78788	70.79	76303	67078	60.27
C621GD-ITS	134322	84464	62.88	81954	72144	53.71
C621GE-ITS	99174	60514	61.02	58117	53748	54.2
C621GF-ITS	105810	74334	70.25	71842	57543	54.38
C621GG-ITS	135197	93856	69.42	91760	69173	51.16
C621GH-ITS	102193	70491	68.98	68225	49947	48.88
C621GI-ITS	114558	83477	72.87	80804	63652	55.56
C621GJ-ITS	131148	89051	67.9	86589	55227	42.11
C621GK-ITS	179813	131205	72.97	128021	88226	49.07
C621GL-ITS	128315	104952	81.79	100770	91432	71.26
C621GM-ITS	150288	124747	83.01	119112	89053	59.25
C621GN-ITS	114578	95868	83.67	92547	84195	73.48
C621GO-ITS	139895	117979	84.33	115693	87718	62.7
C621GP-ITS	125611	101026	80.43	97430	88636	70.56
C621GQ-ITS	146537	110352	75.31	106237	87038	59.4
C621GR-ITS	308285	243710	79.05	236724	195552	63.43
C621GS-ITS	136639	117500	85.99	110303	84005	61.48
C621GT-ITS	143779	118484	82.41	114144	104568	72.73
C621GU-ITS	196029	175604	89.58	168568	113914	58.11
C621GV-ITS	424027	368995	87.02	363357	271953	64.14
C621GW-ITS	231639	186295	80.42	180209	148523	64.12
C621GX-ITS	254336	226926	89.22	224313	174841	68.74
C621H1-ITS	255916	226222	88.4	222926	167059	65.28
C621H2-ITS	113047	89723	79.37	86276	77910	68.92
C621H4-ITS	244932	186180	76.01	180355	149941	61.22
C621H5-ITS	317819	280592	88.29	276253	207294	65.22
C621H6-ITS	73574	65104	88.49	63313	53087	72.15
C621H7-ITS	147209	120127	81.6	115659	103440	70.27
C621H8-ITS	110095	94055	85.43	91216	79265	72
C621H9-ITS	197039	161624	82.03	156870	143915	73.04
C621HA-ITS	250862	204152	81.38	196365	161132	64.23
C621HB-ITS	128638	109744	85.31	107157	97335	75.67
C621HC-ITS	149890	133382	88.99	129519	116692	77.85
C621HD-ITS	87403	75343	86.2	72663	66889	76.53
C621HE-ITS	178857	157779	88.22	152906	134616	75.26
C621HF-ITS	250615	203484	81.19	197390	163736	65.33
C621HG-ITS	209083	176718	84.52	173407	157080	75.13
C621HH-ITS	124269	102209	82.25	99379	83312	67.04
C621HI-ITS	147578	124408	84.3	121112	112051	75.93
C621HK-ITS	219125	177745	81.12	170292	135001	61.61
C621HL-ITS	141721	112050	79.06	107394	92592	65.33
C621HM-ITS	119103	105459	88.54	101702	64316	54
C621HN-ITS	102707	87797	85.48	84670	66996	65.23
C621HO-ITS	191923	165396	86.18	161034	128303	66.85
C621HP-ITS	193074	150837	78.12	145214	109492	56.71
C621HS-ITS	240219	185474	77.21	177679	152793	63.61
C621HT-ITS	217185	164552	75.77	158350	139216	64.1
C621HU-ITS	223448	176410	78.95	170571	147432	65.98
C621HW-ITS	123486	109513	88.68	106149	79135	64.08
C621HX-ITS	199523	173628	87.02	167047	125878	63.09
C621HY-ITS	192540	170076	88.33	158624	114989	59.72
C621HZ-ITS	66074	54202	82.03	51673	49113	74.33
C621I0-ITS	73296	62702	85.55	60385	56827	77.53
C621I1-ITS	103697	83469	80.49	79861	75035	72.36
C621I2-ITS	74651	60754	81.38	58384	55179	73.92
C621I3-ITS	85111	66578	78.22	64111	56279	66.12
C621I4-ITS	95535	79445	83.16	77377	61584	64.46
C621I5-ITS	174780	121971	69.79	117787	105520	60.37
C621I6-ITS	40465	30129	74.46	28859	26952	66.61
C621I7-ITS	142230	109991	77.33	107646	85814	60.33
C621I8-ITS	153546	114694	74.7	111850	100915	65.72
C621I9-ITS	119723	97304	81.27	94674	84509	70.59
C621IA-ITS	64473	51101	79.26	50012	46305	71.82
C621IB-ITS	39574	30587	77.29	28919	28244	71.37
C621IC-ITS	102309	72108	70.48	70144	62021	60.62
C621ID-ITS	176379	127611	72.35	125611	95873	54.36
C621IE-ITS	131374	110313	83.97	108375	89075	67.8
C621IF-ITS	98532	77461	78.62	76186	59869	60.76
C621IG-ITS	98452	75282	76.47	73699	60907	61.86
C621IH-ITS	133784	112000	83.72	109575	87718	65.57
C621II-ITS	143215	105914	73.95	103144	91156	63.65
C621IJ-ITS	128602	106919	83.14	105271	84577	65.77
C621IK-ITS	191382	134852	70.46	131860	114988	60.08
C621IL-ITS	173190	121789	70.32	118920	102355	59.1
C621IM-ITS	222206	160074	72.04	157112	136919	61.62
C621IN-ITS	230096	159006	69.1	155985	138464	60.18
C621IO-ITS	151061	112146	74.24	109329	88487	58.58
C621IP-ITS	178291	150194	84.24	148125	129662	72.72
C621IQ-ITS	199530	142405	71.37	140091	128698	64.5
C621IR-ITS	186466	143108	76.75	140178	117114	62.81
C621IS-ITS	231039	161006	69.69	157158	143169	61.97
C621IT-ITS	142886	103742	72.6	100945	91533	64.06
C621IU-ITS	166385	127978	76.92	124725	112445	67.58
C621IV-ITS	128297	96380	75.12	93658	85716	66.81
C621IW-ITS	116504	88823	76.24	86711	82352	70.69
C621IX-ITS	144137	112474	78.03	109455	102471	71.09
C621IY-ITS	117693	93192	79.18	90999	85546	72.69
C621IZ-ITS	58366	46916	80.38	44862	42335	72.53
C621J0-ITS	92824	68411	73.7	66326	60951	65.66
C621J1-ITS	150155	106821	71.14	104137	96776	64.45
C621J2-ITS	185979	143156	76.97	139581	125841	67.66
C621J3-ITS	81153	61805	76.16	59106	55531	68.43
C621J4-ITS	93285	71308	76.44	69520	65122	69.81
C621J5-ITS	139657	119136	85.31	116727	104799	75.04
C621J6-ITS	94756	72849	76.88	71031	68139	71.91
C621J7-ITS	97140	74546	76.74	72274	68983	71.01
C621J8-ITS	120465	92878	77.1	90470	83616	69.41
C621J9-ITS	82311	63642	77.32	62004	58836	71.48
C621JA-ITS	103328	82136	79.49	79580	75389	72.96
C621JB-ITS	69913	55742	79.73	54309	51573	73.77
C621JC-ITS	68282	52767	77.28	50883	48890	71.6
C621JD-ITS	96859	80011	82.61	77869	73212	75.59
C621JE-ITS	72790	63974	87.89	61151	56220	77.24
C621JF-ITS	115908	88802	76.61	85945	78512	67.74
C621JG-ITS	57452	39308	68.42	37323	35690	62.12
C621JH-ITS	97717	76545	78.33	74387	68587	70.19
C621JI-ITS	86476	67212	77.72	64864	57964	67.03
C621JJ-ITS	90828	70156	77.24	67809	62223	68.51
C621JK-ITS	190842	153583	80.48	150079	132469	69.41
C621JL-ITS	164291	130665	79.53	128292	112230	68.31
C621JM-ITS	100143	80712	80.6	77775	67381	67.28
C621JN-ITS	292114	198937	68.1	196183	149503	51.18
C621JO-ITS	197652	128606	65.07	125939	95688	48.41
C621JP-ITS	149844	94312	62.94	90992	76899	51.32
C621JQ-ITS	180755	112647	62.32	110057	87204	48.24
C621JR-ITS	208669	143134	68.59	140004	104734	50.19
C621JS-ITS	222510	145246	65.28	141784	112251	50.45
C621JT-ITS	49369	43340	87.79	42180	40951	82.95
C621JU-ITS	186007	167398	90	164503	131585	70.74
C621JV-ITS	93451	79430	85	77842	72620	77.71
C621JW-ITS	152139	129832	85.34	128315	122187	80.31
C621JX-ITS	48067	40216	83.67	38209	36077	75.06
C621JY-ITS	81263	69502	85.53	67544	64506	79.38
C621JZ-ITS	64290	56341	87.64	54965	48775	75.87
C621K0-ITS	28496	25448	89.3	23161	21505	75.47
C621K1-ITS	89582	78654	87.8	76927	69660	77.76
C621K2-ITS	173960	149987	86.22	147637	136115	78.24
C621K3-ITS	25048	21771	86.92	21094	19781	78.97
C621K4-ITS	30907	26261	84.97	25351	24732	80.02
C621K5-ITS	26115	22554	86.36	21171	20547	78.68
C621K6-ITS	55364	48142	86.96	46878	43521	78.61
C621K7-ITS	46872	41945	89.49	40524	37765	80.57
C621K8-ITS	50042	45813	91.55	44712	39880	79.69
C621K9-ITS	28700	24848	86.58	23657	21599	75.26
C621KA-ITS	86214	73676	85.46	71051	64309	74.59
C621KB-ITS	58628	51232	87.38	49895	47009	80.18
C621KC-ITS	175347	150514	85.84	146551	130721	74.55
C621KD-ITS	309632	274328	88.6	270361	236017	76.23
C621KE-ITS	86425	75171	86.98	73848	66790	77.28
C621KF-ITS	135089	123271	91.25	121682	90983	67.35
C621KG-ITS	88482	78003	88.16	74545	68216	77.1
C621KH-ITS	94439	82268	87.11	79963	72879	77.17
C621KI-ITS	70730	63454	89.71	62006	42340	59.86
C621KJ-ITS	264734	233840	88.33	230958	192077	72.55
C621KK-ITS	158452	136684	86.26	134715	99801	62.99
C621KL-ITS	119086	106915	89.78	103558	82631	69.39
C621KM-ITS	127599	115605	90.6	113793	94109	73.75
C621KN-ITS	149805	137096	91.52	132564	107745	71.92
C621KO-ITS	145031	129083	89	118510	87977	60.66
C621KP-ITS	132414	119124	89.96	115816	84075	63.49
C621KQ-ITS	42136	36321	86.2	34732	26460	62.8
C621KR-ITS	83548	72414	86.67	68917	52191	62.47
C621KS-ITS	71538	64677	90.41	62903	54659	76.41
C621KT-ITS	189640	171391	90.38	168608	114435	60.34
C621KU-ITS	177973	156230	87.78	153759	108716	61.09
C621KV-ITS	126676	114540	90.42	111539	80229	63.33
C621KW-ITS	249015	226756	91.06	219308	171361	68.82
C621KX-ITS	109274	98465	90.11	96334	77828	71.22
C621KY-ITS	44645	38234	85.64	36404	34977	78.34
C621KZ-ITS	87279	77272	88.53	73275	69726	79.89
C621L0-ITS	62899	55085	87.58	52562	45118	71.73
C621L1-ITS	69696	62393	89.52	60505	52521	75.36
C621L2-ITS	225450	191842	85.09	182701	164488	72.96
C621L3-ITS	193079	172508	89.35	165385	141004	73.03
C621L4-ITS	215912	183234	84.87	180109	158820	73.56
C621L5-ITS	175388	146345	83.44	142892	130521	74.42
C621L6-ITS	234971	186543	79.39	182716	145512	61.93
C621L7-ITS	227053	176021	77.52	172365	142037	62.56
C621L8-ITS	121952	107656	88.28	104912	68526	56.19
C621L9-ITS	288137	247876	86.03	240070	175816	61.02
C621LA-ITS	86131	62749	72.85	58990	49930	57.97
C621LB-ITS	122679	100168	81.65	96406	79036	64.43
C621LC-ITS	191846	161154	84	156167	129059	67.27
C621LD-ITS	50379	41211	81.8	38788	34541	68.56
C621LE-ITS	177924	159334	89.55	153796	135884	76.37
C621LF-ITS	230755	197469	85.58	192815	166187	72.02
C621LG-ITS	99865	83717	83.83	80573	71967	72.06
C621LH-ITS	83837	68689	81.93	65600	56430	67.31
C621LI-ITS	59222	47175	79.66	44551	39575	66.82
C621LJ-ITS	46314	38722	83.61	36626	32265	69.67
C621LK-ITS	90712	75887	83.66	72326	61109	67.37
C621LL-ITS	74334	61671	82.96	58948	51135	68.79
C621LM-ITS	103876	91584	88.17	88934	77520	74.63
C621LN-ITS	228007	204515	89.7	200448	158517	69.52
C621LO-ITS	125626	111429	88.7	108728	83762	66.68
C621LP-ITS	133349	108870	81.64	105611	91347	68.5
C621LQ-ITS	81748	69577	85.11	66698	55118	67.42
C621LR-ITS	149995	126935	84.63	121401	111396	74.27
C621LS-ITS	99156	85127	85.85	81092	67761	68.34
C621LT-ITS	76336	64450	84.43	61715	55197	72.31
C621LU-ITS	440509	376400	85.45	366796	315279	71.57
C621LV-ITS	172405	145509	84.4	140325	120576	69.94
C621LW-ITS	269772	240150	89.02	236352	219354	81.31
C621LX-ITS	142232	122106	85.85	117641	102491	72.06
C621LY-ITS	168669	149822	88.83	146318	138634	82.19
C621LZ-ITS	30118	25673	85.24	23949	20354	67.58
C621M0-ITS	111015	104523	94.15	102160	96584	87
C621M1-ITS	50354	42522	84.45	40046	35421	70.34
C621M2-ITS	45413	40382	88.92	37993	35218	77.55
C621M3-ITS	68040	57087	83.9	54026	48596	71.42
C621M4-ITS	135849	123292	90.76	120850	106843	78.65
C621M5-ITS	199545	186063	93.24	179667	169579	84.98
C621M6-ITS	221281	190421	86.05	185320	172965	78.17
C621M7-ITS	31219	27348	87.6	25453	22971	73.58
C621M8-ITS	33207	29422	88.6	26491	24902	74.99
C621M9-ITS	60113	51142	85.08	48838	46065	76.63
C621MA-ITS	77609	70680	91.07	68396	62977	81.15
C621MB-ITS	108041	94335	87.31	90798	80089	74.13
C621MC-ITS	87360	72272	82.73	68103	61577	70.49
C621MD-ITS	22272	19395	87.08	18060	15999	71.83
C621ME-ITS	46412	37972	81.82	35514	31912	68.76
C621MF-ITS	33107	29862	90.2	28562	26547	80.19
C621MG-ITS	23646	20835	88.11	19348	18180	76.88
C621MH-ITS	67428	59848	88.76	57545	53211	78.92
C621MI-ITS	38081	33191	87.16	31093	28974	76.09
C621MJ-ITS	37021	32710	88.36	31233	29787	80.46
C621MK-ITS	53639	49822	92.88	41019	39530	73.7
C621ML-ITS	39236	34033	86.74	31978	27133	69.15
C621MM-ITS	38790	35301	91.01	34075	31577	81.41
C621MN-ITS	64464	57751	89.59	55814	53003	82.22
C621MO-ITS	62340	54813	87.93	53603	45727	73.35
C621MP-ITS	91139	80692	88.54	78177	63367	69.53
C621MQ-ITS	73121	63954	87.46	62489	57098	78.09
C621MR-ITS	90953	80316	88.3	74309	65456	71.97
C621MS-ITS	65530	58415	89.14	56971	47092	71.86
C621MT-ITS	38806	35442	91.33	34928	31183	80.36
C621MU-ITS	62558	53994	86.31	52737	50206	80.26
C621MV-ITS	54171	47493	87.67	46393	43503	80.31
C621MW-ITS	127601	112889	88.47	110929	62544	49.02
C621MX-ITS	78518	69148	88.07	67082	58986	75.12
C621MY-ITS	130347	111762	85.74	110298	101052	77.53
C621MZ-ITS	182786	169365	92.66	163331	126014	68.94
C621N0-ITS	50970	44504	87.31	43185	40381	79.23
C621N1-ITS	91770	78036	85.03	76702	68148	74.26
C621N2-ITS	56898	49691	87.33	47958	38951	68.46
C621N3-ITS	60580	52513	86.68	50381	45892	75.75
C621N4-ITS	67251	58595	87.13	56725	54209	80.61
C621N5-ITS	126802	115884	91.39	114371	112479	88.7
C621N6-ITS	198008	179870	90.84	176443	165543	83.6
C621N7-ITS	173179	150912	87.14	148839	133251	76.94
C621N8-ITS	35673	30695	86.05	29412	25283	70.87
C621N9-ITS	154972	137585	88.78	136241	115568	74.57
C621NA-ITS	72594	66609	91.76	65783	61295	84.44
C621NB-ITS	118769	101342	85.33	98917	89679	75.51
C621NC-ITS	159357	117825	73.94	113347	83320	52.29
