# Supplementary material for: Soil Microbial Diversity and Network Organization Respond to Land Use and Agricultural Inputs Worldwide
Source: Glob Chang Biol. 2026 Jul 4;32(7):e70984. doi: 10.1111/gcb.70984 (PMC13332421; doi:10.1111/gcb.70984)
Supplement: Supplementary file 6 — Table S4: Climatic variables ranked according to the proportion of variance explained (R 2) in prokaryotic (16S) and fungal (ITS) Shannon entropy. Climate variables correspond to WorldClim bioclimatic predictors (BIO1–BIO19), and R 2 values were obtained from generalized additive models (GAMs) fitted independently for each variable and marker. [file GCB-32-e70984-s007.xlsx]

## Sheet: Hoja1
Supplementary Table S4. Climatic variables ranked according to the proportion of variance explained (R²) in prokaryotic (16S) and fungal (ITS) Shannon entropy. Climate variables correspond to WorldClim bioclimatic predictors (BIO1–BIO19), and R² values were obtained from generalized additive models (GAMs) fitted independently for each variable and marker.
Climate_variable	Climate_variable_explanation	Marker	R2
BIO11	Mean Temperature of Coldest Quarter	16S	0.115108
BIO3	Isothermality (BIO2/BIO7) (×100)	16S	0.10905
BIO1	Annual Mean Temperature	16S	0.105038
BIO6	Min Temperature of Coldest Month	16S	0.0966969
BIO9	Mean Temperature of Driest Quarter	16S	0.0933679
BIO15	Precipitation Seasonality (Coefficient of Variation)	16S	0.0850944
BIO17	Precipitation of Driest Quarter	16S	0.0616026
BIO14	Precipitation of Driest Month	16S	0.0609326
BIO12	Annual Precipitation	16S	0.0566774
BIO18	Precipitation of Warmest Quarter	16S	0.0482899
BIO10	Mean Temperature of Warmest Quarter	16S	0.0408304
BIO8	Mean Temperature of Wettest Quarter	16S	0.0401702
BIO5	Max Temperature of Warmest Month	16S	0.0353148
BIO7	Temperature Annual Range (BIO5-BIO6)	16S	0.0315112
BIO19	Precipitation of Coldest Quarter	16S	0.0296179
BIO4	Temperature Seasonality (standard deviation ×100)	16S	0.0281002
BIO13	Precipitation of Wettest Month	16S	0.00978815
BIO16	Precipitation of Wettest Quarter	16S	0.00829197
BIO2	Mean Diurnal Range (Mean of monthly (max temp - min temp))	16S	0.00470033
BIO9	Mean Temperature of Driest Quarter	ITS	0.205727
BIO3	Isothermality (BIO2/BIO7) (×100)	ITS	0.191467
BIO4	Temperature Seasonality (standard deviation ×100)	ITS	0.159716
BIO7	Temperature Annual Range (BIO5-BIO6)	ITS	0.15688
BIO15	Precipitation Seasonality (Coefficient of Variation)	ITS	0.152654
BIO8	Mean Temperature of Wettest Quarter	ITS	0.142999
BIO18	Precipitation of Warmest Quarter	ITS	0.137813
BIO17	Precipitation of Driest Quarter	ITS	0.135989
BIO1	Annual Mean Temperature	ITS	0.123154
BIO19	Precipitation of Coldest Quarter	ITS	0.122355
BIO11	Mean Temperature of Coldest Quarter	ITS	0.110465
BIO14	Precipitation of Driest Month	ITS	0.103783
BIO16	Precipitation of Wettest Quarter	ITS	0.099917
BIO5	Max Temperature of Warmest Month	ITS	0.0883966
BIO12	Annual Precipitation	ITS	0.0859406
BIO13	Precipitation of Wettest Month	ITS	0.0612782
BIO10	Mean Temperature of Warmest Quarter	ITS	0.0600459
BIO6	Min Temperature of Coldest Month	ITS	0.045936
BIO2	Mean Diurnal Range (Mean of monthly (max temp - min temp))	ITS	0.0126813
