# Supplementary material for: Soil Microbial Diversity and Network Organization Respond to Land Use and Agricultural Inputs Worldwide
Source: Glob Chang Biol. 2026 Jul 4;32(7):e70984. doi: 10.1111/gcb.70984 (PMC13332421; doi:10.1111/gcb.70984)
Supplement: Supplementary file 7 — Table S5: Network properties of fungal (ITS) and prokaryotic (16S rRNA) microbial co‐occurrence networks under different agricultural management practices (pesticide use, fertilizer use, and fertilizer type). [file GCB-32-e70984-s006.xlsx]

## Sheet: Hoja1
Supplementary Table 5. Network properties of fungal (ITS) and prokaryotic (16S rRNA) microbial co-occurrence networks under different agricultural management practices (pesticide use, fertilizer use, and fertilizer type).
	ITS (Fungi)						16S rRNA (Prokaryotes)
	Pesticide use		Fertilizer Use		Fertilizer type		Pesticide use		Fertilizer Use		Fertilizer type
Network property	Yes	No	Yes	No	Chemical	Organic	Yes	No	Yes	No	Chemical	Organic
Nodes	154	153	151	190	115	254	834	780	834	780	741	959
Number of components (nComp)	65	48	67	42	37	64	147	77	160	48	79	102
Average dissimilarity (avDiss)	0.9941	0.989	0.9944	0.9856	0.9898	0.9911	0.983	0.98	0.98546	0.964267	0.9759	0.9812
Average path length (avPath)	1.8822	2.8184	0.9808	1.9471	2.4857	2.2134	1.6009	1.5249	1.608	1.39839	1.4802	1.5344
Clustering coefficient (clustCoef)	0.7677	0.7688	0.7793	0.6302	0.7238	0.591	0.6091	0.5768	0.590143	0.60057	0.582	0.5512
Modularity (modularity)	0.9163	0.7353	0.9333	0.412	0.8738	0.5721	0.1704	0.322	0.25098	0.0858	0.2878	0.2776
Natural connectivity (natConnect)	0.00857	0.01513	0.0086	0.02233	0.01246	0.01419	0.04089	0.03365	0.0377973	0.0662291	0.0473	0.04138
Network density (density)	0.01256	0.0246	0.01183	0.03743	0.02182	0.02172	0.04922	0.05688	0.0421521	0.0662291	0.06974	0.05536
Percentage of positive edges (pep)	98.65	91.61	100	73.51	97.9	83.09	63.04	65.97	65.59	57.8307	63.27	60.49
